# Supplementary material for: Digital economy, technological progress, and city export trade
Source: PLoS One. 2022 Jun 3;17(6):e0269314. doi: 10.1371/journal.pone.0269314 (PMC9165862; doi:10.1371/journal.pone.0269314)
Supplement: S1 Table — (ZIP) [file pone.0269314.s001.zip › S1 Table.xlsx]

## Sheet: All
city	id	comprehensive economic strength("1"means first-tier city;"2"means second-tier city;"3"means third-tier city;"0" means other city )	location("1"means eastern city;"2"means central city;"3"means western city;"0" means northeastern city )	year	EX	Digit	TFP	hr	rd	is	post	grp	fdi
Ankang	1	0	3	2005	8.0702	0.0105707	1	3.2	0.28	44.68	7940	0.11327	0.0362969
Ankang	1	0	3	2006	2116.16	0.0118523	1.05899	3.14	0.28	44.01	9400	0.13103	0.132598
Ankang	1	0	3	2007	2549.31	0.0120372	1.11897	3.14	0.26	42.5	10401	0.158118	0.80075
Ankang	1	0	3	2008	7054.67	0.011431	1.29969	3.23	0.25	40.17	10424	0.18921	0.884764
Ankang	1	0	3	2009	11519.2	0.0142767	1.49957	3.18	0.29	41.54	13223	0.224079	0.1428
Ankang	1	0	3	2010	10934.1	0.0123497	1.66938	3.3	0.27	39.9	13481	0.254128	0.114204
Ankang	1	0	3	2011	10961	0.0188186	1.83362	3.32	0.26	37.34	16114	0.292928	0.130917
Ankang	1	0	3	2012	14987.1	0.0198007	2.09639	3.33	0.29	34.71	19139	0.335749	0.0890505
Ankang	1	0	3	2013	16937.2	0.0147745	2.28916	3.36	0.28	31.86	19785	0.351484	0.302751
Ankang	1	0	3	2014	54251.7	0.0130635	2.55022	3.4383	0.2669	31.39	20401	0.39115	0.266261
Ankang	1	0	3	2015	66178.9	0.0127543	2.70115	3.3953	0.283	32.32	22793	0.427848	0.00865859
Ankang	1	0	3	2016	79891.3	0.0139602	3.46941	3.3821	0.2964	34.66	26715	0.449136	0.110629
Ankang	1	0	3	2017	183297	0.0147967	2.68384	3.4809	0.3025	34.25	29886	0.492728	0.104785
Ankang	1	0	3	2018	44487	0.014354	2.84429	3.4208	0.2119	33.84	31361	0.561982	0.215442
Ankang	1	0	3	2019	86522	0.011156	3.73368	3.7785	0.1603	41.51	33292	0.556605	0.285068
Anqing	2	3	2	2005	139324	0.0256407	1	5.78	0.36	38.09	22398	0.165119	0.844136
Anqing	2	3	2	2006	172361	0.02633	1.13142	5.74	0.37	38.63	26156	0.207913	0.913419
Anqing	2	3	2	2007	209423	0.025768	1.23227	5.77	0.33	39.51	30712	0.242936	1.7571
Anqing	2	3	2	2008	237584	0.0257189	1.41024	5.78	0.34	38.52	37377	0.292171	1.70284
Anqing	2	3	2	2009	264770	0.0326555	1.40975	5.7	0.47	34.59	45500	0.320174	1.46353
Anqing	2	3	2	2010	334877	0.0253696	1.67655	5.82	0.52	31.23	43245	0.407636	1.58016
Anqing	2	3	2	2011	378338	0.0378889	1.79468	5.86	0.43	29.8	32440	0.458597	1.41443
Anqing	2	3	2	2012	631818	0.0369295	2.02935	6.09	0.43	29.72	36392	0.49806	1.5101
Anqing	2	3	2	2013	911298	0.0303323	1.65877	6.1	0.45	32.61	41783	0.406369	1.94218
Anqing	2	3	2	2014	1.19237e+06	0.0287055	1.75611	6.2297	0.5299	33.49	47154	0.436443	1.05658
Anqing	2	3	2	2015	1.41386e+06	0.0262941	1.60149	5.1703	0.4653	36.53	54470	0.423856	0.836215
Anqing	2	3	2	2016	1.00285e+06	0.0232648	1.80946	5.0778	0.4191	39.97	44258	0.44845	0.818843
Anqing	2	3	2	2017	689678	0.0272008	1.5693	4.9753	0.4031	39.835	64626	0.516956	0.739482
Anqing	2	3	2	2018	705219	0.0274841	1.5706	4.8532	0.4045	39.7	133872	0.493527	0.912452
Anqing	2	3	2	2019	856041	0.0216094	1.9234	5.0417	0.5415	45.98	152128	0.628815	0.908283
Anshun	3	0	3	2005	8167.04	0.00765047	1	2.52	0.2	38.79	3512	0.0910158	0.215391
Anshun	3	0	3	2006	15865.2	0.00729686	1.06026	2.61	0.18	39.9	3255	0.10504	0.198787
Anshun	3	0	3	2007	23949.9	0.0340349	0.918058	2.58	0.18	39.94	61416	0.127098	0.170362
Anshun	3	0	3	2008	70833.8	0.00893061	1.17233	2.57	0.21	40.08	3962	0.15523	0.211991
Anshun	3	0	3	2009	63024.3	0.00953024	0.734749	2.7	0.25	46.18	4840	0.167268	0.252956
Anshun	3	0	3	2010	78081.6	0.00774416	0.733534	2.73	0.27	44.65	5502	0.182254	0.693771
Anshun	3	0	3	2011	8821.26	0.0106715	0.743079	2.76	0.23	45.03	6484	0.19775	0.90911
Anshun	3	0	3	2012	13029.8	0.0118451	0.787408	2.91	0.26	46.06	7484	0.231985	0.920141
Anshun	3	0	3	2013	13840	0.00963889	0.86604	2.97	0.29	47.47	8787	0.253941	1.14178
Anshun	3	0	3	2014	73475.4	0.00946018	1.00451	3.144	0.3212	48.42	13042	0.302104	1.17683
Anshun	3	0	3	2015	86071	0.00915713	1.07021	3.2926	0.2843	48.72	16036	0.341687	1.26059
Anshun	3	0	3	2016	100599	0.0101323	1.21628	3.4353	0.284	49.93	20221	0.371303	1.57424
Anshun	3	0	3	2017	132683	0.0122892	1.19476	3.4184	0.283	50.125	24970	0.394904	1.66209
Anshun	3	0	3	2018	138602	0.0128133	1.25345	3.9755	0.2258	50.32	30711	0.462709	0.759525
Anshun	3	0	3	2019	77703	0.00968535	1.20212	3.9696	0.211	51.34	31976	0.457915	0.906
Anyang	4	0	2	2005	244697	0.0281621	1	5.47	0.33	26.64	17979	0.13394	0.409983
Anyang	4	0	2	2006	292147	0.0281787	1.112	5.61	0.34	26.45	19836	0.149954	0.574893
Anyang	4	0	2	2007	460212	0.0285162	1.27347	5.55	0.35	25.77	22846	0.185281	0.674647
Anyang	4	0	2	2008	834434	0.0285178	1.59705	5.62	0.33	23.71	22654	0.24418	0.671418
Anyang	4	0	2	2009	192036	0.0295015	1.58733	5.48	0.3	27.21	26629	0.261357	0.714032
Anyang	4	0	2	2010	293379	0.0289067	1.6507	5.49	0.3	26.39	30016	0.302713	0.774786
Anyang	4	0	2	2011	361261	0.0482428	1.64027	5.3	0.31	29.47	41809	0.296373	0.652339
Anyang	4	0	2	2012	304331	0.0461656	1.70857	5.29	0.27	30.55	40566	0.306633	1.26653
Anyang	4	0	2	2013	269038	0.0385001	1.64536	5.36	0.28	31.09	42072	0.294344	1.37814
Anyang	4	0	2	2014	241046	0.0350145	1.59288	5.2504	0.308	36.19	42943	0.30425	1.46294
Anyang	4	0	2	2015	247102	0.034575	1.58613	5.4653	0.2767	38.59	47696	0.31967	1.69018
Anyang	4	0	2	2016	254679	0.0344419	1.80424	5.4576	0.2822	41.7	77086	0.353078	1.71134
Anyang	4	0	2	2017	232748	0.0376626	1.8682	5.2131	0.281	43.7	92800	0.427991	1.45844
Anyang	4	0	2	2018	332995	0.0326756	1.93515	5.2131	0.281	45.7	108892	0.455265	1.51197
Anyang	4	0	2	2019	268481	0.0268904	1.88419	6.7736	0.4174	46.34	125825	0.452641	1.72684
Anshan	5	3	0	2005	1.06418e+06	0.0332745	1	3.98	0.78	39.48	15260	0.258379	0.549845
Anshan	5	3	0	2006	1.66991e+06	0.0344529	1.06556	3.97	0.72	39.83	16901	0.295068	0.930298
Anshan	5	3	0	2007	1.75814e+06	0.033981	1.18381	3.94	0.72	39.65	18595	0.346363	1.40362
Anshan	5	3	0	2008	2.16949e+06	0.0319035	1.38573	3.89	0.75	40.8	16520	0.423122	2.47227
Anshan	5	3	0	2009	709491	0.0324726	1.40812	3.98	0.8	42.44	19504	0.435339	2.92692
Anshan	5	3	0	2010	955132	0.0272077	1.57294	4.09	1.04	41.3	28401	0.518675	2.82032
Anshan	5	3	0	2011	1.26332e+06	0.0405833	1.51155	4.22	1.36	41.99	25347	0.461301	2.89613
Anshan	5	3	0	2012	1.49246e+06	0.0421971	1.41615	4.74	2	41.65	29233	0.440093	3.29939
Anshan	5	3	0	2013	1.64441e+06	0.033422	1.3438	4.83	2.26	41.91	33882	0.417051	3.21645
Anshan	5	3	0	2014	1.62104e+06	0.026736	1.16062	4.9753	2.6166	43.94	36500	0.389226	4.07806
Anshan	5	3	0	2015	1.39698e+06	0.0244927	1.14948	4.9322	1.8205	46.97	44600	0.417609	0.266052
Anshan	5	3	0	2016	1.2156e+06	0.0249084	0.76601	4.7763	1.6028	57.32	56251	0.305211	0.124982
Anshan	5	3	0	2017	1.31617e+06	0.0264023	0.932012	3.8184	1.2655	55.255	66368	0.385968	0.164135
Anshan	5	3	0	2018	1390042	0.0254603	1.09648	3.7235	0.9202	53.19	118978	0.470153	0.155171
Anshan	5	3	0	2019	1521294	0.019022	1.09494	3.1949	0.4897	51.27	85720	0.465595	0.0682028
Bayannur	6	0	3	2005	71873.2	0.0106846	1	2.07	0.24	31.66	4495	0.149572	0.932224
Bayannur	6	0	3	2006	70614.1	0.0126771	1.16823	2.01	0.24	29.07	5466	0.192815	0.96994
Bayannur	6	0	3	2007	59766.2	0.0138179	1.41874	1.99	0.24	27.49	7543	0.238354	0.8585
Bayannur	6	0	3	2008	61593.4	0.0174832	1.57792	2	0.2	26.6	7656	0.297466	0.727887
Bayannur	6	0	3	2009	99043	0.0196075	1.60845	1.99	0.22	25.62	7872	0.346847	0.643627
Bayannur	6	0	3	2010	105784	0.0133315	1.87079	2	0.2	23.97	8582	0.412956	0.508232
Bayannur	6	0	3	2011	133094	0.0368742	1.96305	2	0.22	23.11	49300	0.485768	0.447277
Bayannur	6	0	3	2012	154875	0.0143407	2.05151	2	0.3	22.54	7453	0.511528	2.00931
Bayannur	6	0	3	2013	180249	0.0109862	1.86494	1.91	0.24	24.33	7960	0.552907	0.604293
Bayannur	6	0	3	2014	204756	0.0121303	1.91553	1.92	0.25	25.45	13823	0.571826	0.708496
Bayannur	6	0	3	2015	239711	0.0097689	1.83373	1.9593	0.2905	30.56	16375	0.594529	1.11874
Bayannur	6	0	3	2016	280029	0.00981367	2.17514	1.9345	0.288	32.1	17000	0.625354	1.13674
Bayannur	6	0	3	2017	278357	0.0105168	1.59762	1.9587	0.2972	35.685	17103	0.6171	1.04705
Bayannur	6	0	3	2018	353000	0.0108113	1.46943	1.9205	0.3285	39.27	16640	0.517505	2.12464
Bayannur	6	0	3	2019	394800	0.00607541	1.54835	2.0627	0.2959	44.52	16814	0.527461	2.07293
Bazhong	7	0	3	2005	6657.91	0.0102547	1	2.95	0.07	36.58	5138	0.100786	0.0143881
Bazhong	7	0	3	2006	8386.54	0.0119267	1.01343	3.03	0.07	37.35	7235	0.112543	0.0251236
Bazhong	7	0	3	2007	14185.5	0.00983267	1.10583	3.04	0.07	35.62	7005	0.133928	0.027789
Bazhong	7	0	3	2008	24816.4	0.0113588	1.21703	3.07	0.08	34.4	6775	0.161087	0.0163062
Bazhong	7	0	3	2009	26220.3	0.0143535	1.29249	3.02	0.13	38.99	13839	0.174208	0.0183372
Bazhong	7	0	3	2010	32206.2	0.0111099	1.36865	3.07	0.15	37.13	12395	0.194534	0.0240476
Bazhong	7	0	3	2011	16281.5	0.0160941	1.6726	2.93	0.1	34.39	14239	0.199996	0.152479
Bazhong	7	0	3	2012	78411.6	0.0163491	1.72779	3.06	0.2	33.29	17710	0.219326	0.177102
Bazhong	7	0	3	2013	87551.5	0.0134431	1.22618	3	0.24	34.97	23031	0.156959	0.23277
Bazhong	7	0	3	2014	102065	0.0146027	1.18358	3.117	0.2079	36.3	24401	0.161294	0.278173
Bazhong	7	0	3	2015	123547	0.0188078	2.80581	3.557	0.2059	36.61	32022	0.162243	0.320701
Bazhong	7	0	3	2016	84118.1	0.0203294	3.83086	3.5485	0.1756	36.87	39151	0.180955	0.251289
Bazhong	7	0	3	2017	25934.2	0.0182601	1.07409	3.7271	0.1956	36.335	46673	0.185611	0.1521
Bazhong	7	0	3	2018	44600	0.0176864	1.06336	4.0169	0.1695	35.8	55583	0.190404	0.0531303
Bazhong	7	0	3	2019	51800	0.0127596	1.18216	4.1984	0.2911	51.48	57990	0.198809	0.0628228
Baicheng	8	0	0	2005	33386.4	0.0113987	1	3.4	0.18	36.66	5730	0.0938259	0.325066
Baicheng	8	0	0	2006	35920	0.0109147	1.17232	3.45	0.19	36.9	6800	0.10847	0.395695
Baicheng	8	0	0	2007	7626	0.0117458	1.35807	3.51	0.34	37.03	6042	0.129452	0.60549
Baicheng	8	0	0	2008	71305.4	0.0135936	1.67125	3.59	0.35	38.77	6193	0.163787	0.623227
Baicheng	8	0	0	2009	46138.1	0.0146528	1.85919	3.31	0.3	38.2	6923	0.196422	1.25641
Baicheng	8	0	0	2010	41888.6	0.00858375	2.09863	3.16	0.34	36	7876	0.240508	1.15292
Baicheng	8	0	0	2011	63103.5	0.0130309	2.2637	3.23	0.26	33.07	9336	0.285276	0.993123
Baicheng	8	0	0	2012	96803	0.0152799	2.27928	3.19	0.27	34.75	14043	0.295914	1.03856
Baicheng	8	0	0	2013	61505.5	0.0120606	3.19246	3.31	1.07	35.93	13726	0.320532	1.09936
Baicheng	8	0	0	2014	58026.5	0.0109786	2.08668	3.3147	1.0862	36.82	16755	0.317788	1.26708
Baicheng	8	0	0	2015	59611.2	0.0100056	1.79834	3.3216	0.5742	37.58	19500	0.336906	1.47629
Baicheng	8	0	0	2016	61933.5	0.00937745	2.06904	3.2486	0.5743	39.73	22887	0.337705	1.73509
Baicheng	8	0	0	2017	51574.4	0.0105484	1.6958	3.1244	0.5976	43.725	25401	0.326268	19.2392
Baicheng	8	0	0	2018	50772	0.00979686	1.44269	3.0177	0.6212	47.72	30217	0.334484	0.11316
Baicheng	8	0	0	2019	65836	0.00727674	1.17946	2.5468	0.3218	58.33	38378	0.31762	0.0175823
Baishan	9	0	0	2005	77473.9	0.0144976	1	1.45	0.32	32.44	10687	0.104685	0.621048
Baishan	9	0	0	2006	92291	0.0118684	1.11529	1.78	0.14	31.53	11700	0.135046	0.978221
Baishan	9	0	0	2007	32593.1	0.0111807	1.21238	1.7	0.14	31.65	11444	0.165357	2.23427
Baishan	9	0	0	2008	129386	0.0101062	1.39772	1.74	0.14	32.07	10402	0.205016	2.13584
Baishan	9	0	0	2009	101071	0.0200527	1.41862	1.72	0.15	32.67	15463	0.21746	1.16983
Baishan	9	0	0	2010	125043	0.0141524	1.4316	1.73	0.16	29.74	11211	0.251841	2.0605
Baishan	9	0	0	2011	127518	0.0198603	1.61285	1.76	0.19	31.17	12641	0.276933	1.82091
Baishan	9	0	0	2012	157533	0.0117256	1.89681	1.77	0.19	31.28	15604	0.340223	0.818457
Baishan	9	0	0	2013	120688	0.00836515	2.34053	1.78	0.21	31.77	16343	0.35455	1.89475
Baishan	9	0	0	2014	130518	0.0077127	1.7988	1.7569	0.1998	32.05	20318	0.368847	2.172
Baishan	9	0	0	2015	141268	0.00728684	1.75821	1.7004	0.2001	33.96	23691	0.374867	2.60695
Baishan	9	0	0	2016	128647	0.00680346	2.16894	1.6621	0.1886	37.15	27281	0.40929	2.97347
Baishan	9	0	0	2017	124228	0.00694413	1.96543	1.6045	0.1902	42.005	31955	0.407514	1.99428
Baishan	9	0	0	2018	121775	0.00712349	1.93964	1.5792	0.2251	46.86	35352	0.456774	0.00176323
Baishan	9	0	0	2019	137272	0.00458091	1.49374	1.5383	0.1328	61.52	39404	0.367138	3.21209
Baiyin	10	0	3	2005	79063.7	0.00667537	1	2.41	0.13	35.13	4936	0.0873282	0.0550729
Baiyin	10	0	3	2006	123791	0.00658726	1.1888	2.52	0.14	33.27	5611	0.107271	0.0746605
Baiyin	10	0	3	2007	100643	0.00559872	1.43193	2.52	0.14	31.56	4978	0.133113	0.181384
Baiyin	10	0	3	2008	83655.5	0.00696195	1.65277	2.57	0.14	31.2	5169	0.167547	0.237893
Baiyin	10	0	3	2009	34298	0.0077482	1.67108	2.61	0.15	32.35	5315	0.175716	0.30502
Baiyin	10	0	3	2010	52822.7	0.0050842	1.86014	2.74	0.15	32.91	4577	0.202857	0.323539
Baiyin	10	0	3	2011	126203	0.00810954	2.09535	2.73	0.15	31.39	4340	0.243868	0.515573
Baiyin	10	0	3	2012	143289	0.0101846	2.30246	2.83	0.19	31.49	5189	0.283507	0.0347773
Baiyin	10	0	3	2013	201807	0.00816506	2.12844	2.87	0.2	33.86	6038	0.245136	0.332296
Baiyin	10	0	3	2014	101426	0.00731644	2.0171	2.8775	0.2181	36.97	6199	0.247421	0.390958
Baiyin	10	0	3	2015	110588	0.00681538	1.89265	2.8626	0.159	41.68	7731	0.242369	0.477751
Baiyin	10	0	3	2016	121293	0.0073947	2.12465	2.7486	0.147	45.71	9011	0.275968	0.553763
Baiyin	10	0	3	2017	39623.4	0.00903996	1.87291	2.7772	0.1294	45.2	12900	0.267012	0.366236
Baiyin	10	0	3	2018	61900	0.0169856	2.14953	2.4397	0.1279	44.69	12023	0.327795	0.628907
Baiyin	10	0	3	2019	59721	0.0164553	1.99921	2.7347	0.1535	44.97	12709	0.310398	0.650961
Baise	11	0	3	2005	55837.7	0.0188541	1	4.01	0.2	29.14	6189	0.134548	0.322322
Baise	11	0	3	2006	94516.5	0.0193329	1.15386	3.94	0.23	27.2	7373	0.169387	0.122407
Baise	11	0	3	2007	124624	0.0180937	1.17745	3.89	0.23	27.48	7176	0.19421	0.21141
Baise	11	0	3	2008	232316	0.0238491	1.30544	3.94	0.23	26.56	9233	0.236633	0.726584
Baise	11	0	3	2009	179554	0.0169108	1.28444	3.99	0.29	30.1	6969	0.255276	0.294774
Baise	11	0	3	2010	134202	0.0124165	1.52866	4.06	0.33	27.26	10974	0.310301	0.253975
Baise	11	0	3	2011	160807	0.0185659	1.49592	4.04	0.34	26.38	10277	0.350804	0.15198
Baise	11	0	3	2012	184077	0.0198553	1.49593	3.92	0.36	27	12027	0.383371	0.0838076
Baise	11	0	3	2013	235749	0.0150409	1.49797	3.96	0.37	27.64	14140	0.379184	0.0144863
Baise	11	0	3	2014	324668	0.0143118	1.69247	4.0161	0.3679	29.33	19697	0.440862	0.013399
Baise	11	0	3	2015	739913	0.0138458	1.83571	4.0878	0.3952	30.54	23255	0.449385	0.0994225
Baise	11	0	3	2016	6.83376e+06	0.0144251	2.30286	4.1745	0.3323	30.27	29470	0.502315	0.0186139
Baise	11	0	3	2017	9.8447e+06	0.0182323	2.14057	4.2951	0.2317	32.9	36458	0.613008	0.351767
Baise	11	0	3	2018	1761086	0.0181486	1.73066	4.4623	0.1633	35.53	43207	0.529827	0.00851504
Baise	11	0	3	2019	2313534	0.0163864	1.80346	4.9763	0.2102	40.08	45101	0.584635	0.286257
Bengbu	12	3	2	2005	176382	0.0212674	1	3.19	0.59	39.84	12109	0.170967	3.01003
Bengbu	12	3	2	2006	194538	0.0192824	1.14326	3.19	0.52	39.7	13546	0.202151	3.11265
Bengbu	12	3	2	2007	205179	0.0186905	1.25303	3.19	0.55	40.75	14512	0.22901	3.59401
Bengbu	12	3	2	2008	244433	0.0178819	1.40615	3.15	0.59	39.8	14898	0.266659	3.26016
Bengbu	12	3	2	2009	227959	0.0231216	1.44304	3.16	0.58	35.94	16930	0.305271	3.08874
Bengbu	12	3	2	2010	309525	0.0137614	1.59792	3.17	0.6	33.91	11922	0.36921	2.83485
Bengbu	12	3	2	2011	352151	0.0254606	1.71603	3.23	0.66	32.17	14368	0.383976	4.09893
Bengbu	12	3	2	2012	629568	0.0210934	1.70673	3.31	0.5	32.16	15448	0.380434	5.7134
Bengbu	12	3	2	2013	758595	0.019491	1.66618	3.35	0.69	31.73	19001	0.387636	6.12573
Bengbu	12	3	2	2014	992991	0.016471	1.77492	3.5458	0.7048	32.6	19175	0.421833	6.64456
Bengbu	12	3	2	2015	1.07255e+06	0.0153318	1.86887	3.6351	0.5978	36.99	22065	0.465206	7.21349
Bengbu	12	3	2	2016	825232	0.0167528	2.0974	3.6923	0.5941	41.61	25018	0.506688	7.52771
Bengbu	12	3	2	2017	614045	0.0187157	2.07065	3.6219	0.553	42.515	31818	0.602479	6.78269
Bengbu	12	3	2	2018	467602	0.0201017	2.19406	3.637	0.5307	43.42	97363	0.621113	5.59753
Bengbu	12	3	2	2019	793084	0.0152844	2.59788	4.0472	0.4007	47.5	102679	0.741299	4.74802
Baotou	13	0	3	2005	420336	0.0307754	1	2.81	0.55	43.32	11890	0.248085	3.87963
Baotou	13	0	3	2006	674851	0.0360393	1.15422	2.8	0.56	42.32	13115	0.302521	4.17964
Baotou	13	0	3	2007	468502	0.0370792	1.44307	3.3	0.68	44.99	14611	0.388324	3.52059
Baotou	13	0	3	2008	1.03408e+06	0.0371947	1.92832	3.42	0.72	40	15243	0.534144	3.16488
Baotou	13	0	3	2009	456479	0.0388795	2.32826	3.48	0.72	43.26	12627	0.658809	2.98781
Baotou	13	0	3	2010	797393	0.0312125	2.43228	3.12	0.65	43.19	14751	0.755081	2.9604
Baotou	13	0	3	2011	1.14533e+06	0.0325999	2.34496	3.09	0.7	41.93	11607	0.778198	2.59969
Baotou	13	0	3	2012	731368	0.0306313	2.51125	3.06	0.48	42.07	12568	0.865365	2.51638
Baotou	13	0	3	2013	678420	0.0282763	2.21261	3.15	0.66	45.52	11953	0.812766	2.45406
Baotou	13	0	3	2014	813203	0.0230496	2.21765	3.1517	0.7887	47.94	11129	0.890308	1.883
Baotou	13	0	3	2015	901557	0.0177984	2.15967	3.1543	0.879	48.91	16000	0.925345	1.43792
Baotou	13	0	3	2016	1.00432e+06	0.0188074	2.51597	3.1942	0.6867	50.43	21181	0.995283	1.81217
Baotou	13	0	3	2017	842258	0.0214079	2.13223	3.1448	0.6776	53.125	20552	0.947897	0.390936
Baotou	13	0	3	2018	992000	0.0196526	1.77224	3.071	0.5475	55.82	21843	0.850881	0.411845
Baotou	13	0	3	2019	979000	0.0149739	1.57216	3.8263	0.7695	57.17	20266	0.796133	0.465251
Baoji	14	0	3	2005	62439.1	0.0237515	1	4.64	0.34	31.95	18000	0.130383	0.306667
Baoji	14	0	3	2006	327552	0.021962	1.13775	4.74	0.36	30.9	18400	0.1537	0.365933
Baoji	14	0	3	2007	379215	0.0213285	1.37373	4.74	0.36	30.33	19786	0.184976	0.315288
Baoji	14	0	3	2008	177849	0.0272834	1.63499	4.51	0.38	28.73	21800	0.235356	0.323415
Baoji	14	0	3	2009	119104	0.0257541	1.79116	4.41	0.53	28.55	20211	0.260602	0.304768
Baoji	14	0	3	2010	175131	0.0210806	1.96115	4.42	0.5	26.38	18997	0.308401	0.142891
Baoji	14	0	3	2011	314410	0.0304179	2.14453	4.24	0.47	25.34	23000	0.373255	0.294586
Baoji	14	0	3	2012	347181	0.0314231	2.47447	4.22	0.54	24.39	26300	0.432179	0.275097
Baoji	14	0	3	2013	425765	0.0267041	2.36472	4.24	0.54	23.99	35300	0.395373	0.276309
Baoji	14	0	3	2014	286589	0.0243356	2.2809	4.36	0.56	26.17	34900	0.408377	2.98065
Baoji	14	0	3	2015	317818	0.0233533	2.11534	4.5771	0.6216	26.91	40700	0.435997	0.0203421
Baoji	14	0	3	2016	354138	0.0227382	2.61088	4.4906	0.586	27.62	52200	0.469755	0.0205366
Baoji	14	0	3	2017	218131	0.0244628	2.3225	4.1141	0.554	28.55	61300	0.531969	0.21547
Baoji	14	0	3	2018	336600	0.0222564	2.42546	4.0828	0.5432	29.48	68800	0.560238	0.273297
Baoji	14	0	3	2019	437951	0.0187473	2.32177	4.623	0.4084	34.68	77500	0.552685	0.347806
Baoding	15	2	1	2005	887504	0.0780148	1	12.6	1.86	32.91	38507	0.16975	0.972435
Baoding	15	2	1	2006	1.27101e+06	0.0746843	1.07433	12.63	1.63	33.72	39690	0.18424	1.15534
Baoding	15	2	1	2007	1.77018e+06	0.0721866	1.21919	12.78	1.66	34.65	49138	0.209695	0.925677
Baoding	15	2	1	2008	2.32695e+06	0.0683556	1.3426	12.46	1.92	36.07	36393	0.232006	2.30949
Baoding	15	2	1	2009	1.90117e+06	0.0675573	1.41251	12.29	1.97	34.29	38210	0.256297	1.67658
Baoding	15	2	1	2010	2.8649e+06	0.0565261	1.63732	13.39	1.99	33.59	43945	0.29107	1.53269
Baoding	15	2	1	2011	3.37968e+06	0.0892996	1.56161	13.45	2.34	31.36	47596	0.301675	1.14637
Baoding	15	2	1	2012	2.99996e+06	0.102172	1.53477	13.56	3.5	31.12	83294	0.269396	1.27172
Baoding	15	2	1	2013	2.66015e+06	0.0881744	1.58802	12.37	4.45	31.54	109450	0.290722	1.30135
Baoding	15	2	1	2014	2.79373e+06	0.0697466	1.50878	13.604	4.4331	34.48	68911	0.287149	1.2214
Baoding	15	2	1	2015	3.14519e+06	0.0770382	1.53491	12.2852	4.4843	38.2	177248	0.300545	0.900171
Baoding	15	2	1	2016	3.55269e+06	0.0863492	1.96401	12.1505	4.2053	38.61	258725	0.345644	1.40343
Baoding	15	2	1	2017	2.49721e+06	0.0951412	1.47612	12.2633	4.1341	42.44	338149	0.463793	1.38698
Baoding	15	2	1	2018	2670462	0.079726	1.44041	13.463	5.7018	46.27	435780	0.450398	1.87657
Baoding	15	2	1	2019	3288986	0.069404	1.46361	14.6709	6.0486	53.3	610280	0.461367	2.12399
Baoshan	16	0	3	2005	48429.3	0.00764394	1	2.4	0.14	39.51	2753	0.121304	0.0872843
Baoshan	16	0	3	2006	67342.2	0.00745027	1.10723	2.42	0.15	39.66	2989	0.135081	0.226504
Baoshan	16	0	3	2007	64485	0.00750064	1.03599	2.56	0.13	39.66	3584	0.105031	0.291054
Baoshan	16	0	3	2008	67259.3	0.00737641	1.2567	2.58	0.13	39.66	4957	0.157253	0.329315
Baoshan	16	0	3	2009	54434.4	0.00813013	1.29341	2.6	0.14	38.83	5595	0.162265	0.570211
Baoshan	16	0	3	2010	75796.8	0.0065083	1.38388	2.6	0.14	38.85	5806	0.183603	0.854176
Baoshan	16	0	3	2011	59039.4	0.00939823	1.31164	2.67	0.13	36.88	4213	0.20053	1.03134
Baoshan	16	0	3	2012	48970.3	0.00932228	1.43597	2.69	0.17	36.7	4776	0.215446	1.17665
Baoshan	16	0	3	2013	70455.8	0.00805289	1.54977	2.89	0.23	36.9	5302	0.245761	1.43698
Baoshan	16	0	3	2014	65473.3	0.00717027	1.56365	2.9383	0.2335	37.38	6903	0.275381	1.44127
Baoshan	16	0	3	2015	100001	0.00688092	1.5543	2.9608	0.2295	39.48	7881	0.292058	1.35399
Baoshan	16	0	3	2016	103361	0.0082456	1.50522	2.958	0.2517	40.44	15600	0.306158	0.136616
Baoshan	16	0	3	2017	84944.6	0.0112822	1.18374	2.8517	0.2482	39.765	19434	0.328598	0.0993195
Baoshan	16	0	3	2018	94635	0.0118823	1.20112	2.9419	0.2607	39.09	23470	0.340735	0.220081
Baoshan	16	0	3	2019	350410	0.00944983	1.73787	3.2428	0.2252	40.44	14466	0.616211	0.0289647
Beihai	17	0	3	2005	101225	0.0172378	1	1.96	0.21	37.05	4140	0.1829	1.06065
Beihai	17	0	3	2006	152847	0.0131024	1.17584	2.01	0.23	34.03	5039	0.205815	2.23848
Beihai	17	0	3	2007	223988	0.0115535	1.3158	1.99	0.22	36.82	5700	0.254209	2.12103
Beihai	17	0	3	2008	299811	0.0106013	1.50457	2.02	0.23	34.18	4045	0.303851	1.93664
Beihai	17	0	3	2009	323322	0.0114615	1.34763	1.93	0.24	38.4	4142	0.301148	1.07846
Beihai	17	0	3	2010	555115	0.00789912	1.39399	2.01	0.26	35.75	8029	0.334379	1.65477
Beihai	17	0	3	2011	712744	0.0122106	1.40343	2.09	0.27	34.99	6792	0.346052	1.14272
Beihai	17	0	3	2012	744090	0.0139959	1.57746	2.15	0.28	30.55	7344	0.426211	0.520543
Beihai	17	0	3	2013	832904	0.0112827	1.8392	2.17	0.32	29.73	8097	0.532607	0.706331
Beihai	17	0	3	2014	1.0719e+06	0.0102007	1.92288	2.12	0.3	29.22	7739	0.594041	1.06516
Beihai	17	0	3	2015	1.22866e+06	0.0105001	1.84797	2.1431	0.309	31.67	15608	0.607525	1.35472
Beihai	17	0	3	2016	7.64961e+06	0.0103986	1.94031	2.1642	0.3067	31.37	20497	0.692636	1.44715
Beihai	17	0	3	2017	7.59619e+06	0.0288821	2.13674	2.2174	0.2966	33.36	25830	0.854627	0.448686
Beihai	17	0	3	2018	1663231	0.012519	2.0672	2.2187	0.2599	35.35	32530	0.895002	0.28764
Beihai	17	0	3	2019	1288768	0.00990219	2.1663	2.4358	0.2719	40.84	36576	0.940926	0.609466
Beijing	18	1	1	2005	2.49132e+07	0.837446	1	39.4	31.64	69.15	335242	0.0784273	4.13263
Beijing	18	1	1	2006	2.96603e+07	0.790785	1.35353	37.67	33.59	70.91	350954	0.153181	4.51629
Beijing	18	1	1	2007	3.57365e+07	0.801675	1.42323	38.95	35.49	72.09	377895	0.171816	3.95614
Beijing	18	1	1	2008	3.92677e+07	0.812603	1.56501	39.94	40.1	73.25	470335	0.183917	3.96319
Beijing	18	1	1	2009	3.30199e+07	0.821403	1.69785	41.67	43.77	75.53	507618	0.196222	3.43907
Beijing	18	1	1	2010	3.67159e+07	0.694976	1.86009	40.56	45.74	75.11	420790	0.218264	2.98607
Beijing	18	1	1	2011	3.71739e+07	0.867622	2.07262	42.6	50.57	76.07	515951	0.236943	2.73503
Beijing	18	1	1	2012	3.74818e+07	0.87494	2.15746	44.38	54.05	76.46	584535	0.249225	2.82702
Beijing	18	1	1	2013	3.847e+07	0.771032	2.25654	46.1	59.65	76.85	584585	0.262705	2.66511
Beijing	18	1	1	2014	3.8269e+07	0.717933	2.41647	45.8032	59.798	77.95	637602	0.282206	2.59347
Beijing	18	1	1	2015	4.20756e+07	0.730003	2.53397	47.3218	59.3471	79.65	678365	0.296067	3.66694
Beijing	18	1	1	2016	4.65123e+07	0.740816	2.78264	48.6258	68.9751	80.23	721895	0.324302	3.52093
Beijing	18	1	1	2017	3.82708e+07	0.740711	3.10016	50.5697	71.2481	80.56	830179	0.344647	5.67473
Beijing	18	1	1	2018	48785416	0.812417	3.58686	55.7763	71.7149	80.98	3835505	0.370071	3.91848
Beijing	18	1	1	2019	51723764	0.663208	6.12268	57.5765	68.9448	83.52	3982057	0.447	2.80322
Benxi	19	0	0	2005	604886	0.0216331	1	2.2	0.2	34.39	9595	0.141855	0.906485
Benxi	19	0	0	2006	671462	0.0205772	1.11083	2.1	0.2	33.25	11318	0.16475	0.982079
Benxi	19	0	0	2007	902629	0.0186554	1.39586	2.01	0.2	32.19	9228	0.201045	1.28491
Benxi	19	0	0	2008	1.65706e+06	0.0133485	1.6031	2.04	0.2	30.94	7790	0.255056	1.26486
Benxi	19	0	0	2009	441300	0.0150209	1.7206	1.99	0.19	34.91	8034	0.29256	1.99452
Benxi	19	0	0	2010	1.04887e+06	0.00967029	2.04093	2.1	0.23	32.66	8892	0.370688	2.31703
Benxi	19	0	0	2011	1.22194e+06	0.0156423	2.16992	2.23	0.23	32.02	11259	0.395227	2.1241
Benxi	19	0	0	2012	1.53074e+06	0.0175725	2.11093	2.44	0.34	33.94	13337	0.39727	2.60719
Benxi	19	0	0	2013	1.64381e+06	0.014594	2.02679	2.58	0.52	35.1	15663	0.376549	2.62788
Benxi	19	0	0	2014	1.89795e+06	0.013772	1.88629	2.6459	0.3529	39.77	13104	0.358131	3.139
Benxi	19	0	0	2015	1.64426e+06	0.0108954	2.03964	1.9512	0.2875	42.81	14938	0.421329	0.551237
Benxi	19	0	0	2016	1.30769e+06	0.0121016	1.52395	1.7235	0.2498	47.7	23892	0.336786	0.549741
Benxi	19	0	0	2017	1.71695e+06	0.0107232	1.53589	1.6557	0.2184	48.08	28139	0.355914	0.112421
Benxi	19	0	0	2018	1683762	0.00991851	1.71908	1.6063	0.1898	48.46	34306	0.409957	0.299097
Benxi	19	0	0	2019	811061	0.00653399	1.60645	1.4342	0.1356	45.59	36282	0.37115	0.387755
Binzhou	20	0	1	2005	1.00148e+06	0.0220858	1	3.3	0.19	26.14	12653	0.187858	1.13131
Binzhou	20	0	1	2006	1.23584e+06	0.0234178	1.16686	3.07	0.17	26.59	16530	0.239079	1.42439
Binzhou	20	0	1	2007	1.37418e+06	0.0223237	1.3901	2.9	0.18	27.41	14468	0.29623	1.78983
Binzhou	20	0	1	2008	1.5727e+06	0.0241029	1.6094	3.03	0.16	29.14	18468	0.342233	1.66136
Binzhou	20	0	1	2009	1.20563e+06	0.0271527	1.72382	3.21	0.15	33.63	14578	0.379337	0.852748
Binzhou	20	0	1	2010	1.68866e+06	0.0208961	1.795	3.51	0.18	35.37	15463	0.413077	1.32333
Binzhou	20	0	1	2011	1.79254e+06	0.0330508	1.93202	3.33	0.4	36.71	22011	0.436604	3.6148
Binzhou	20	0	1	2012	1.77802e+06	0.0316654	2.06431	3.5	0.41	37.86	22683	0.462262	1.7105
Binzhou	20	0	1	2013	2.15983e+06	0.029208	1.9415	3.94	0.27	38.9	37000	0.411398	0.859755
Binzhou	20	0	1	2014	2.31402e+06	0.0243841	1.70957	3.8767	0.2668	40.43	39000	0.441423	1.02814
Binzhou	20	0	1	2015	2.3585e+06	0.0215417	1.53274	3.7591	0.3027	41.93	44900	0.448265	1.131
Binzhou	20	0	1	2016	2.60966e+06	0.0290841	1.45201	3.7494	0.2861	44.34	58394	0.488098	1.1527
Binzhou	20	0	1	2017	2.60327e+06	0.0310926	1.26939	3.696	0.3036	45.3	75900	0.554654	0.668884
Binzhou	20	0	1	2018	3038907	0.0262273	1.28637	3.2668	0.3014	46.26	88300	0.612005	0.504736
Binzhou	20	0	1	2019	3114244	0.0222506	1.30208	4.8766	0.336	48.27	114096	0.572855	0.616699
Bozhou	21	0	2	2005	12823.5	0.0117773	1	4.48	0.08	38.2	8835	0.17608	0.186071
Bozhou	21	0	2	2006	26416.8	0.0140535	1.01275	4.56	0.09	40.19	9719	0.203633	0.326746
Bozhou	21	0	2	2007	38867.8	0.012806	1.0454	4.5	0.18	41.14	11851	0.214694	1.32915
Bozhou	21	0	2	2008	61613.9	0.0147681	1.19983	4.4	0.14	40.23	11932	0.255351	1.447
Bozhou	21	0	2	2009	98326.1	0.0157193	1.21796	4.36	0.12	37.51	13140	0.273199	1.84186
Bozhou	21	0	2	2010	147395	0.0139276	1.13792	4.47	0.11	35.9	14575	0.319091	2.13903
Bozhou	21	0	2	2011	191478	0.0233415	1.19202	4.54	0.15	34.18	19315	0.378871	2.68796
Bozhou	21	0	2	2012	290566	0.023251	1.29113	4.85	0.2	34.33	22109	0.411297	3.18492
Bozhou	21	0	2	2013	230298	0.0225539	1.20183	4.91	0.19	34.89	32300	0.357962	3.68259
Bozhou	21	0	2	2014	197723	0.0183093	1.17346	4.9586	0.2676	38.53	25689	0.384235	4.13323
Bozhou	21	0	2	2015	292355	0.0225129	1.13497	4.9621	0.2635	40.04	54100	0.403093	4.52302
Bozhou	21	0	2	2016	320136	0.0239987	1.40925	5.0386	0.2588	41.57	64389	0.444219	4.79302
Bozhou	21	0	2	2017	393574	0.026997	1.02637	4.9938	0.2511	43.1	43121	0.480591	4.43634
Bozhou	21	0	2	2018	476633	0.0256279	1.02189	4.9335	0.2397	44.63	111116	0.482319	4.84209
Bozhou	21	0	2	2019	580752	0.0209007	1.39264	5.216	0.1275	50.83	138299	0.65599	3.84572
Cangzhou	22	3	1	2005	507938	0.052133	1	8.33	0.26	34.63	21975	0.243969	1.02926
Cangzhou	22	3	1	2006	692476	0.0457667	1.07144	8.28	0.3	35.1	24406	0.277297	0.82957
Cangzhou	22	3	1	2007	814353	0.0454877	1.17584	7.9	0.29	36.82	27689	0.321991	0.778921
Cangzhou	22	3	1	2008	1.07991e+06	0.0425342	1.27999	7.91	0.3	37.75	21951	0.371705	0.639867
Cangzhou	22	3	1	2009	767619	0.0459259	1.26595	7.92	0.29	39.75	23860	0.416662	0.624885
Cangzhou	22	3	1	2010	921688	0.0368828	1.32568	8.42	0.36	37.91	24680	0.504146	0.699118
Cangzhou	22	3	1	2011	1.18595e+06	0.0582743	1.11678	9	0.57	36	37223	0.532153	0.713616
Cangzhou	22	3	1	2012	1.31868e+06	0.0611603	1.0528	9.14	0.59	36.06	54587	0.536722	0.795873
Cangzhou	22	3	1	2013	1.26738e+06	0.0504754	1.11873	9	0.5	37.34	68217	0.574997	0.830117
Cangzhou	22	3	1	2014	1.31666e+06	0.0415995	1.05405	8.8375	0.4827	37.89	49050	0.59047	0.668692
Cangzhou	22	3	1	2015	1.49531e+06	0.0424793	1.12934	8.838	0.4079	40.8	89592	0.631638	0.924888
Cangzhou	22	3	1	2016	1.70215e+06	0.0398454	1.22739	8.5463	2.1826	41.7	54427	0.683125	1.10583
Cangzhou	22	3	1	2017	1.56167e+06	0.0496326	1.00267	8.621	1.9527	45.61	60754	0.837755	1.11899
Cangzhou	22	3	1	2018	1978439	0.0481455	0.923162	8.6425	1.7984	49.52	217726	0.807827	1.25544
Cangzhou	22	3	1	2019	1835562	0.0419484	0.852177	8.8354	1.606	51.98	312934	0.754396	1.394
Changde	23	0	2	2005	84712.9	0.0283166	1	5.31	0.24	33.49	13362	0.222985	1.54222
Changde	23	0	2	2006	79742.4	0.0249214	1.08751	5.43	0.26	33.62	14180	0.243798	1.63362
Changde	23	0	2	2007	60487.2	0.0280063	1.40796	5.4	0.27	33.73	16083	0.270703	1.60787
Changde	23	0	2	2008	92873.3	0.0257565	1.67728	5.24	0.27	32.61	15012	0.320518	1.3806
Changde	23	0	2	2009	49668.3	0.0257226	1.65844	5.25	0.27	36.38	16297	0.35847	1.30241
Changde	23	0	2	2010	92373.4	0.0217206	1.90552	5.23	0.27	35.28	20137	0.405207	1.11304
Changde	23	0	2	2011	123057	0.0380431	2.33589	5.32	0.3	34.63	24986	0.491103	1.07149
Changde	23	0	2	2012	201668	0.0402888	2.41495	5.27	0.49	35.69	27925	0.514774	1.26536
Changde	23	0	2	2013	229335	0.0312978	2.11411	5.51	1.25	37.03	32437	0.534183	1.36704
Changde	23	0	2	2014	324308	0.0315343	2.10699	5.64	1.31	38.91	33915	0.596619	1.47609
Changde	23	0	2	2015	374583	0.0297417	2.34647	5.2572	1.0647	41.21	40379	0.654993	1.77658
Changde	23	0	2	2016	354259	0.0304273	3.17751	5.3164	1.1601	44.46	46906	0.707754	2.08754
Changde	23	0	2	2017	578939	0.0344732	1.91533	5.2895	1.301	48.17	52638	0.731937	2.25926
Changde	23	0	2	2018	830721	0.0313358	1.98644	5.2838	0.9447	51.88	88167	0.783354	2.52756
Changde	23	0	2	2019	1183000	0.0268421	3.17751	6.2412	1.0423	48.72	100740	0.766684	2.73213
Changzhou	24	2	1	2005	4.94546e+06	0.0546277	1	4.05	0.54	34.58	29258	0.36275	4.52748
Changzhou	24	2	1	2006	6.16577e+06	0.0562573	1.15502	4.45	0.5	35.85	33355	0.429989	6.22647
Changzhou	24	2	1	2007	7.19209e+06	0.0570289	1.33719	4.48	0.55	36.96	38952	0.51359	7.12417
Changzhou	24	2	1	2008	9.04518e+06	0.0581976	1.52573	4.51	0.6	37.98	43573	0.594555	6.33118
Changzhou	24	2	1	2009	7.41688e+06	0.0601361	1.68264	4.56	0.65	39.62	44507	0.676128	6.99636
Changzhou	24	2	1	2010	1.03036e+07	0.0484753	1.93931	4.72	0.75	41.43	52115	0.797927	5.80731
Changzhou	24	2	1	2011	1.21985e+07	0.0786525	1.90514	4.73	0.87	42.4	59851	0.714482	5.3708
Changzhou	24	2	1	2012	1.25456e+07	0.0752843	2.06005	4.79	0.68	43.9	67300	0.811834	5.32105
Changzhou	24	2	1	2013	1.24216e+07	0.0708526	1.84063	4.99	0.95	45.22	168000	0.609921	4.93519
Changzhou	24	2	1	2014	1.29014e+07	0.0614498	1.9308	5.33	1.16	48.05	197201	0.683283	3.00739
Changzhou	24	2	1	2015	1.46913e+07	0.0657826	1.9598	5.4763	1.2363	49.51	259463	0.754457	2.11889
Changzhou	24	2	1	2016	1.67628e+07	0.0729876	2.11307	5.5428	1.12	50.9	338707	0.842899	3.00386
Changzhou	24	2	1	2017	1.49891e+07	0.0788555	2.44472	5.5845	1.3779	51.2	400400	0.96089	2.18788
Changzhou	24	2	1	2018	16529398	0.0652299	3.06345	5.8397	1.7674	51.5	476847	1.03191	2.35763
Changzhou	24	2	1	2019	17387617	0.0524618	4.48406	6.7295	1.6858	50.19	561547	1.14567	2.47727
Chaoyang	25	0	0	2005	178287	0.0173899	1	3.85	0.29	34.98	7030	0.101451	0.22217
Chaoyang	25	0	0	2006	203604	0.0191716	1.10264	3.94	0.3	33.65	8844	0.116098	0.766659
Chaoyang	25	0	0	2007	226187	0.0175286	1.32713	4.06	0.29	30.84	12124	0.153951	0.902618
Chaoyang	25	0	0	2008	239389	0.0179296	1.63006	3.96	0.29	29.06	10995	0.204119	0.768222
Chaoyang	25	0	0	2009	252835	0.0192215	1.64721	4.1	0.3	30.17	11986	0.224965	0.966317
Chaoyang	25	0	0	2010	273365	0.016692	1.79848	4.26	0.33	28.65	23055	0.273504	1.11376
Chaoyang	25	0	0	2011	197054	0.0236841	1.87546	4.27	0.38	27.76	18285	0.307032	1.10585
Chaoyang	25	0	0	2012	250221	0.0251487	1.94867	4.41	0.42	28.24	22404	0.29794	1.23596
Chaoyang	25	0	0	2013	307424	0.0201737	2.04031	4.61	0.51	28.37	27689	0.329888	1.27791
Chaoyang	25	0	0	2014	462908	0.0172475	1.96875	4.6535	0.5285	35.82	26400	0.328172	1.54169
Chaoyang	25	0	0	2015	520884	0.0152035	1.39142	4.5616	0.5283	43.82	29800	0.320452	0.105374
Chaoyang	25	0	0	2016	450038	0.0162447	1.27603	3.9197	0.2993	50.42	40022	0.294391	0.129439
Chaoyang	25	0	0	2017	313302	0.0172424	1.37944	3.8171	0.2828	50.405	47079	0.330312	0.560466
Chaoyang	25	0	0	2018	331406	0.0157397	1.52564	2.6759	0.2272	50.39	52360	0.380688	0.485871
Chaoyang	25	0	0	2019	277492	0.0116871	1.54013	3.8462	0.2457	47.51	38917	0.37748	0.803794
Chaozhou	26	3	1	2005	1.19439e+06	0.0240978	1	2.53	0.13	35.65	8542	0.242091	1.67967
Chaozhou	26	3	1	2006	1.40713e+06	0.0236728	0.881097	2.57	0.14	34.29	8515	0.267436	1.61135
Chaozhou	26	3	1	2007	1.27538e+06	0.0220959	0.830712	2.58	0.14	35.1	10193	0.307377	1.5809
Chaozhou	26	3	1	2008	1.19947e+06	0.0221389	0.941992	2.59	0.14	35.58	12414	0.3702	1.41814
Chaozhou	26	3	1	2009	1.27664e+06	0.0200157	0.963745	2.67	0.15	37.64	10787	0.397501	1.43893
Chaozhou	26	3	1	2010	1.55036e+06	0.0156789	1.06346	2.71	0.16	37.47	10424	0.449191	1.33024
Chaozhou	26	3	1	2011	1.70681e+06	0.0215278	1.24446	2.76	0.16	38.37	9450	0.484807	1.22578
Chaozhou	26	3	1	2012	1.6946e+06	0.0238222	1.36158	2.83	0.17	37.99	12210	0.539431	1.26376
Chaozhou	26	3	1	2013	1.69704e+06	0.0199784	0.782903	2.84	0.18	37.1	12903	0.36983	0.789593
Chaozhou	26	3	1	2014	1.74418e+06	0.0692845	0.791955	2.7775	0.17	38.02	171324	0.413041	0.785907
Chaozhou	26	3	1	2015	1.79477e+06	0.0144577	0.852256	2.7838	0.1695	39.73	15380	0.459907	0.145839
Chaozhou	26	3	1	2016	1.82542e+06	0.0185625	0.828479	2.7708	0.1587	41.32	59025	0.484287	0.243583
Chaozhou	26	3	1	2017	1.69816e+06	0.0200671	0.886557	2.647	0.1496	42.805	82693	0.546139	0.228719
Chaozhou	26	3	1	2018	1739595	0.0203179	0.978892	2.7248	0.1556	44.29	129553	0.595743	0.327573
Chaozhou	26	3	1	2019	1807571	0.0154761	1.05181	2.9038	0.1392	41.96	179532	0.657923	0.26001
Chenzhou	27	0	2	2005	198987	0.022219	1	4.63	0.35	34.95	15914	0.198705	4.12187
Chenzhou	27	0	2	2006	203994	0.0214547	1.09233	4.63	0.33	35	16160	0.224418	3.82477
Chenzhou	27	0	2	2007	23239.7	0.0205906	1.22732	4.58	0.41	34.15	19224	0.271278	3.7183
Chenzhou	27	0	2	2008	24432.8	0.020427	1.29989	4.6	0.37	34.8	18519	0.270373	3.63189
Chenzhou	27	0	2	2009	84246.3	0.0241951	1.3597	4.48	0.24	37.3	20625	0.301261	3.76486
Chenzhou	27	0	2	2010	412223	0.020445	1.58428	4.57	0.31	33.33	23239	0.373666	3.23843
Chenzhou	27	0	2	2011	524550	0.0323596	1.73686	4.57	0.27	31.17	23456	0.42974	3.07951
Chenzhou	27	0	2	2012	896705	0.0334477	1.80641	4.59	0.37	31.72	25050	0.444947	3.10872
Chenzhou	27	0	2	2013	1.22515e+06	0.0288398	1.83934	4.7	0.52	32.64	42783	0.466904	3.68261
Chenzhou	27	0	2	2014	1.45735e+06	0.0308441	1.90727	4.7502	0.6266	33.67	72234	0.512528	3.84627
Chenzhou	27	0	2	2015	954358	0.0305003	2.01931	4.4907	0.7008	35.58	74000	0.560216	4.37023
Chenzhou	27	0	2	2016	1.13982e+06	0.0250069	2.40445	4.6561	0.8309	38.13	69984	0.613664	4.78307
Chenzhou	27	0	2	2017	1.38153e+06	0.0293294	1.73161	4.7401	0.8828	42.325	82145	0.599838	5.14027
Chenzhou	27	0	2	2018	1687510	0.0278291	1.82186	5.0714	1.0155	46.52	95854	0.674389	5.46805
Chenzhou	27	0	2	2019	2085608	0.0223219	1.68027	6.0623	1.0862	51.84	100142	0.645801	6.1206
Chengdu	28	1	3	2005	1.49717e+06	0.182301	1	14.92	5.69	49.87	45000	0.176121	4.94122
Chengdu	28	1	3	2006	2.32966e+06	0.191412	1.13282	14.62	5.92	48.85	53494	0.197521	5.24165
Chengdu	28	1	3	2007	3.16114e+06	0.179254	1.32085	15.34	5.97	47.68	61400	0.227092	2.5001
Chengdu	28	1	3	2008	4.56842e+06	0.158966	1.44529	15.43	6.33	46.51	71244	0.250754	3.93365
Chengdu	28	1	3	2009	5.5914e+06	0.218472	1.35852	15.54	6.49	49.59	88274	0.273532	4.24165
Chengdu	28	1	3	2010	8.11911e+06	0.189456	1.74188	16.32	6.85	50.17	93654	0.322658	5.79287
Chengdu	28	1	3	2011	1.44643e+07	0.212922	1.95971	18.54	7.52	49.36	93739	0.34459	6.02367
Chengdu	28	1	3	2012	1.90856e+07	0.208975	2.15453	21.2	8.61	49.46	109598	0.38337	6.63384
Chengdu	28	1	3	2013	1.94444e+07	0.258493	1.62196	22.93	12.15	50.22	102673	0.172093	7.50726
Chengdu	28	1	3	2014	2.06934e+07	0.22292	2.45288	22.2298	11.6839	51.62	90961	0.368692	5.33008
Chengdu	28	1	3	2015	1.55223e+07	0.322062	1.94316	24.1756	14.4379	52.81	574900	0.201492	4.52098
Chengdu	28	1	3	2016	1.52196e+07	0.384494	2.15286	24.8395	17.3338	53.11	815600	0.220183	3.42257
Chengdu	28	1	3	2017	1.9968e+07	0.401739	1.75311	26.3282	17.9665	53.615	1013700	0.234005	4.72374
Chengdu	28	1	3	2018	27468891	0.361774	1.80486	26.6082	18.7831	54.12	1289200	0.25007	5.49091
Chengdu	28	1	3	2019	33098374	0.277157	1.85102	32.217	19.3771	65.57	1602900	0.262007	5.39996
Chengde	29	0	1	2005	85770.1	0.0201855	1	4.23	0.21	30.81	8792	0.153054	2.47444
Chengde	29	0	1	2006	114155	0.0195892	1.12122	4.27	0.22	29.79	9628	0.180058	0.20872
Chengde	29	0	1	2007	150935	0.0197924	1.34937	4.25	0.24	27.1	11828	0.228925	0.146477
Chengde	29	0	1	2008	240264	0.0197723	1.67482	4.3	0.24	24.83	10923	0.287934	0.532856
Chengde	29	0	1	2009	69278.9	0.0206188	1.60584	4.37	0.25	33.48	11439	0.299022	0.6016
Chengde	29	0	1	2010	155296	0.0165585	1.72222	4.45	0.29	33.28	14096	0.345631	0.521048
Chengde	29	0	1	2011	102177	0.026257	2.13436	4.49	0.34	30.18	16920	0.434041	0.324974
Chengde	29	0	1	2012	88353.4	0.0285437	2.22341	4.49	0.37	31.42	17534	0.447697	0.693631
Chengde	29	0	1	2013	140290	0.0246273	2.04731	4.55	0.59	32.38	26188	0.419832	0.198279
Chengde	29	0	1	2014	172317	0.0209607	1.90035	4.6267	0.6473	33.2	28820	0.448712	0.680927
Chengde	29	0	1	2015	193863	0.0191288	1.8421	4.5576	0.6181	35.82	33314	0.453865	0.762709
Chengde	29	0	1	2016	218848	0.0214049	1.87448	4.5698	0.5822	37.68	40064	0.485601	0.964717
Chengde	29	0	1	2017	277945	0.0239062	1.73702	4.56	0.4872	41.68	44936	0.55091	0.168098
Chengde	29	0	1	2018	205716	0.022616	1.82334	4.5767	0.4858	45.68	52967	0.555031	0.93754
Chengde	29	0	1	2019	187108	0.0185235	1.73673	5.0406	0.6728	46.53	55178	0.542959	0.25875
Chizhou	30	0	2	2005	59098.1	0.00639022	1	1.16	0.08	39.86	4640	0.172696	2.75184
Chizhou	30	0	2	2006	44728.2	0.00499389	1.11337	1.15	0.08	40	5141	0.193012	3.32
Chizhou	30	0	2	2007	40204.5	0.00447346	1.19672	1.18	0.07	40.98	6139	0.225727	3.75888
Chizhou	30	0	2	2008	47500.5	0.00510807	1.29303	1.24	0.07	38.8	5704	0.265379	3.76827
Chizhou	30	0	2	2009	48104.7	0.00582987	1.4852	1.19	0.12	40.85	6959	0.341571	3.31749
Chizhou	30	0	2	2010	64465.4	0.00531955	1.73984	1.23	0.13	38.2	7447	0.423724	3.55896
Chizhou	30	0	2	2011	103095	0.0091563	1.97345	1.28	0.14	35.34	8890	0.462144	3.05785
Chizhou	30	0	2	2012	137483	0.00900431	2.03533	1.29	0.13	36.19	9519	0.535188	3.16453
Chizhou	30	0	2	2013	157001	0.00762998	1.87827	1.35	0.2	36.62	11696	0.432005	3.45677
Chizhou	30	0	2	2014	158984	0.0122495	1.83724	1.3338	0.2237	39.6	87581	0.474763	3.58028
Chizhou	30	0	2	2015	134918	0.00555184	1.97533	1.3714	0.2219	40.91	7601	0.508338	4.13679
Chizhou	30	0	2	2016	127641	0.00568527	2.50318	1.4346	0.2124	44.15	7947	0.548624	4.25534
Chizhou	30	0	2	2017	130841	0.00666394	2.13859	1.4527	0.205	45.46	11950	0.594557	4.08221
Chizhou	30	0	2	2018	137236	0.00848558	2.14979	1.4301	0.1932	46.77	37799	0.604262	3.96686
Chizhou	30	0	2	2019	142318	0.00599059	2.53081	1.5809	0.2275	45.73	42470	0.76247	3.37264
Chifeng	31	0	3	2005	51471.7	0.0165769	1	6.76	0.36	36.6	8450	0.116632	0.123295
Chifeng	31	0	3	2006	51763.9	0.0170076	1.15457	6.65	0.32	35.71	9622	0.142812	0.458113
Chifeng	31	0	3	2007	254763	0.0197942	1.49347	6.65	0.34	31.96	11151	0.187643	0.339524
Chifeng	31	0	3	2008	64682.7	0.0250373	1.77561	6.68	0.37	31.05	15800	0.244442	0.292862
Chifeng	31	0	3	2009	63891.5	0.0213311	1.99612	6.5	0.37	34.24	13138	0.303588	0.376831
Chifeng	31	0	3	2010	91406.5	0.0536785	2.21513	6.55	0.4	32.43	16288	0.356141	0.347972
Chifeng	31	0	3	2011	139893	0.0578797	1.95775	6.48	0.45	30.72	12400	0.437258	0.171882
Chifeng	31	0	3	2012	80020.7	0.03003	2.64908	6.53	0.48	29.5	16425	0.488895	0.0453383
Chifeng	31	0	3	2013	69333.9	0.0277505	2.45962	6.57	0.5	33.43	18062	0.46196	0.0361586
Chifeng	31	0	3	2014	112520	0.0232064	2.27552	6.599	0.4761	36.23	18751	0.498677	0.0726694
Chifeng	31	0	3	2015	124461	0.0249488	2.36363	6.4878	0.5042	37.7	35400	0.548279	0.298641
Chifeng	31	0	3	2016	138357	0.0257947	2.74408	6.4978	0.4919	37.88	46400	0.577179	0.402489
Chifeng	31	0	3	2017	159434	0.0289645	2.33164	6.5349	0.4828	43.69	37301	0.55461	0.637827
Chifeng	31	0	3	2018	225000	0.0244232	2.02218	6.3444	0.4166	49.5	68000	0.522078	1.72333
Chifeng	31	0	3	2019	295000	0.0196105	2.12862	6.26	0.4462	51.31	78300	0.545412	0.039088
Chongzuo	32	0	3	2005	333945	0.00978508	1	2.42	0.2	34.52	5607	0.115986	0.463505
Chongzuo	32	0	3	2006	340530	0.0130877	1.16131	2.4	0.23	31.44	7629	0.150177	2.18411
Chongzuo	32	0	3	2007	566720	0.0118402	1.31085	2.44	0.25	33.43	7347	0.177953	2.72466
Chongzuo	32	0	3	2008	915912	0.0145587	1.35196	2.46	0.26	33.88	9573	0.199398	2.75113
Chongzuo	32	0	3	2009	1.76002e+06	0.0106313	1.35505	2.38	0.36	36.15	7202	0.222808	1.32254
Chongzuo	32	0	3	2010	2.26159e+06	0.00809441	1.50721	2.4	0.34	32.73	12279	0.280865	0.346183
Chongzuo	32	0	3	2011	2.95049e+06	0.0108161	1.65474	2.45	0.33	30.39	9769	0.340615	0.286703
Chongzuo	32	0	3	2012	4.27787e+06	0.0110424	1.55633	2.42	0.43	32.16	10987	0.373596	0.427598
Chongzuo	32	0	3	2013	5.94955e+06	0.00887049	1.6639	2.39	0.44	31.98	13059	0.426736	0.47732
Chongzuo	32	0	3	2014	8.06463e+06	0.00803153	1.78836	2.3865	0.4098	34.61	13372	0.477601	0.596056
Chongzuo	32	0	3	2015	9.24175e+06	0.00825701	1.73009	2.4325	0.3922	37.05	18911	0.498593	0.701167
Chongzuo	32	0	3	2016	4.98923e+07	0.00851793	4.08175	2.455	0.3903	37.56	24467	0.567539	0.161519
Chongzuo	32	0	3	2017	5.83153e+07	0.00969635	1.49578	2.4773	0.367	37.345	19990	0.661429	0.0267093
Chongzuo	32	0	3	2018	10931551	0.0107835	1.59319	2.6346	0.3925	37.13	25410	0.763533	0.221056
Chongzuo	32	0	3	2019	13002374	0.00850928	1.09554	2.7491	0.346	49.55	26121	0.573979	0.520737
Chuzhou	33	3	2	2005	184719	0.022085	1	3.53	0.15	34.56	9648	0.170343	0.598476
Chuzhou	33	3	2	2006	232887	0.0172642	1.60379	3.74	0.15	35.02	11485	0.19082	2.7284
Chuzhou	33	3	2	2007	277268	0.0142256	1.61824	3.67	0.14	34.72	9645	0.227325	3.23777
Chuzhou	33	3	2	2008	397569	0.014621	1.76942	3.78	0.16	33.42	9022	0.283439	1.49738
Chuzhou	33	3	2	2009	366067	0.0162082	1.87371	3.85	0.18	31.17	10518	0.315199	1.10579
Chuzhou	33	3	2	2010	468655	0.0137333	1.99023	3.86	0.19	29.5	10444	0.38972	1.11814
Chuzhou	33	3	2	2011	555292	0.0234323	2.27642	3.84	0.29	27.93	12673	0.452388	2.68783
Chuzhou	33	3	2	2012	729401	0.0261728	2.19297	3.91	0.31	27.85	14478	0.505594	3.47957
Chuzhou	33	3	2	2013	843018	0.0235053	2.11678	3.91	0.42	27.84	16969	0.48273	4.07507
Chuzhou	33	3	2	2014	927169	0.0227873	2.12278	4.0355	0.4693	28.75	16708	0.52907	4.65339
Chuzhou	33	3	2	2015	936656	0.021319	2.11333	4.0302	0.4487	29.81	17889	0.54979	5.26601
Chuzhou	33	3	2	2016	1.17099e+06	0.0233256	2.7691	3.9177	0.4593	34.44	26492	0.581512	5.57593
Chuzhou	33	3	2	2017	1.23763e+06	0.0261744	1.99156	3.6935	0.3922	35.285	34449	0.672125	4.98315
Chuzhou	33	3	2	2018	1520535	0.0424761	1.87048	3.6063	0.4334	36.13	68018	0.574882	5.30353
Chuzhou	33	3	2	2019	1553156	0.0188392	2.8519	4.0746	0.3951	42.35	108444	0.871391	3.57287
Dazhou	34	0	3	2005	5342.47	0.022158	1	5.22	0.3	32.16	14748	0.136477	0.0386362
Dazhou	34	0	3	2006	12985.9	0.02314	1.1134	5.22	0.3	31.21	18901	0.158888	0.0604574
Dazhou	34	0	3	2007	23082.5	0.0232777	1.37201	5.19	0.3	28.84	20791	0.201191	0.186042
Dazhou	34	0	3	2008	31152.1	0.0240024	1.5672	4.87	0.32	28.69	29223	0.241885	0.175395
Dazhou	34	0	3	2009	47456	0.0658824	1.46618	5.13	0.32	28.64	176834	0.273201	0.178024
Dazhou	34	0	3	2010	41901.8	0.068733	1.64686	5.28	0.33	26.2	192020	0.32418	0.408258
Dazhou	34	0	3	2011	46015.5	0.0325388	1.81243	5.25	0.31	24.39	22874	0.392486	0.316344
Dazhou	34	0	3	2012	59234.6	0.0327052	3.27089	5.33	0.49	24.77	33387	0.42368	0.293831
Dazhou	34	0	3	2013	83558	0.0255294	1.97387	5.36	0.51	25.46	35405	0.366299	0.234836
Dazhou	34	0	3	2014	167899	0.023933	1.70468	5.2756	0.437	27.06	36305	0.421482	0.272393
Dazhou	34	0	3	2015	217334	0.0231896	1.57206	5.9993	0.5365	29.79	40359	0.391542	0.386992
Dazhou	34	0	3	2016	109175	0.0255629	2.0978	6.541	0.5849	37.03	57840	0.384726	0.24386
Dazhou	34	0	3	2017	41995.3	0.0324466	1.57951	5.8903	0.5752	41	70123	0.327103	0.391902
Dazhou	34	0	3	2018	54690	0.0269243	1.52193	6.1729	0.6077	44.97	78655	0.320065	0.125677
Dazhou	34	0	3	2019	28014	0.0166526	1.80197	6.1602	0.5043	48.5	55851	0.383427	0.27405
Dalian	35	2	0	2005	1.11209e+07	0.127307	1	7.84	1.2	45.2	39533	0.238527	11.2646
Dalian	35	2	0	2006	1.34763e+07	0.102335	1.13542	7.85	1.18	44.05	49409	0.278495	6.8214
Dalian	35	2	0	2007	1.56703e+07	0.10265	1.33173	8.13	1.19	42.99	56241	0.344902	7.37945
Dalian	35	2	0	2008	1.72954e+07	0.104876	1.56109	7.42	1.29	40.83	54040	0.406089	8.86914
Dalian	35	2	0	2009	1.48675e+07	0.0996966	1.62791	8.02	1.45	43.89	42183	0.462861	9.44592
Dalian	35	2	0	2010	1.80529e+07	0.075054	1.78998	7.82	1.59	42.43	45502	0.547576	12.8781
Dalian	35	2	0	2011	1.99698e+07	0.135928	1.76242	8.24	2.01	41.47	92493	0.560166	11.2811
Dalian	35	2	0	2012	2.17996e+07	0.137494	1.89269	8.35	2.19	41.65	116014	0.628057	11.0852
Dalian	35	2	0	2013	2.28252e+07	0.122028	1.8141	8.19	2.03	42.89	134001	0.582252	10.8377
Dalian	35	2	0	2014	1.84945e+07	0.10421	1.74418	8.5159	2.1256	45.93	163000	0.631196	11.1936
Dalian	35	2	0	2015	1.71091e+07	0.096639	1.81169	8.4987	2.0863	50.83	197200	0.6801	2.2702
Dalian	35	2	0	2016	1.69151e+07	0.0994811	1.66743	8.5442	1.9314	51.36	234678	0.632011	3.05789
Dalian	35	2	0	2017	1.70932e+07	0.106335	1.75067	8.57	1.9588	51.66	292494	0.718433	3.0369
Dalian	35	2	0	2018	19170135	0.0947586	2.07353	9.0658	1.8251	51.96	355286	0.777509	2.39719
Dalian	35	2	0	2019	19402339	0.0807315	1.90734	10.1099	1.9784	53.46	393968	0.70089	0.643789
Daqing	36	3	0	2005	79491.5	0.0435124	1	3.5	3.5	11.05	24575	0.297645	0.177511
Daqing	36	3	0	2006	144789	0.0438757	1.08353	3.6	3.64	11.22	25507	0.313957	0.213442
Daqing	36	3	0	2007	279123	0.0392728	1.15391	3.93	4.27	12.01	27644	0.331143	0.371468
Daqing	36	3	0	2008	356957	0.0389605	1.36594	3.86	5.27	11.8	30973	0.409966	0.36008
Daqing	36	3	0	2009	387890	0.0358504	1.25172	4.02	5.22	17.53	27793	0.400454	0.450821
Daqing	36	3	0	2010	646356	0.0290754	1.67594	4.09	5.06	14.48	33405	0.558887	0.789842
Daqing	36	3	0	2011	343689	0.0450559	2.60032	4.03	5.04	14.36	32375	0.674151	0.710833
Daqing	36	3	0	2012	244896	0.0419039	3.241	4.09	4.82	15.27	36282	0.739569	0.7903
Daqing	36	3	0	2013	248443	0.0341477	3.58802	4.12	4.78	16.44	38666	0.787476	0.875306
Daqing	36	3	0	2014	231298	0.029384	3.58802	4.1576	4.719	19.76	39092	0.768523	1.02046
Daqing	36	3	0	2015	382565	0.0257371	1.5346	4.08	4.64	28.59	40868	0.573521	1.59879
Daqing	36	3	0	2016	310383	0.0246308	1.2935	3.9805	4.5569	36.76	45209	0.505084	1.22873
Daqing	36	3	0	2017	792125	0.0230708	1.32486	3.9892	4.4379	37.84	47771	0.527715	1.20013
Daqing	36	3	0	2018	392912	0.0241777	1.45342	4.0448	4.2655	38.92	51228	0.569679	0.969051
Daqing	36	3	0	2019	420000	0.0169759	1.32942	3.8415	3.8869	38.82	78000	0.547336	0.196274
Datong	37	0	2	2005	74633.2	0.0340463	1	4.16	0.51	40.22	19559	0.0799505	0.231916
Datong	37	0	2	2006	97530.7	0.0266779	1.05183	4.17	0.55	41.84	16710	0.0857173	0.598217
Datong	37	0	2	2007	132754	0.0272555	1.23912	4.57	0.54	41.87	18789	0.106267	0.95555
Datong	37	0	2	2008	133903	0.0232133	1.39706	5.09	0.64	41.74	14462	0.120684	1.10397
Datong	37	0	2	2009	77841.5	0.0221461	1.47588	4.51	0.57	47.09	15783	0.14173	1.05012
Datong	37	0	2	2010	82737.4	0.0190232	1.60021	4.41	0.58	46.1	16760	0.165221	1.49411
Datong	37	0	2	2011	61692.1	0.0324046	1.79015	4.58	0.58	43.76	22380	0.198815	0.794361
Datong	37	0	2	2012	147087	0.0341565	1.84303	4.65	0.62	43.96	25500	0.208831	1.4182
Datong	37	0	2	2013	131041	0.0274787	1.74814	4.77	0.62	47.25	28651	0.20805	1.03702
Datong	37	0	2	2014	185008	0.022735	1.7425	4.5906	0.5261	49.83	28986	0.238678	1.10924
Datong	37	0	2	2015	185282	0.0198097	1.78991	4.5558	0.5388	52.85	31020	0.258508	1.17744
Datong	37	0	2	2016	187853	0.0178868	1.79973	4.5395	0.5384	57.65	33168	0.255015	1.35995
Datong	37	0	2	2017	175803	0.0193673	1.97049	4.5163	0.5237	58.025	36279	0.282065	0.991397
Datong	37	0	2	2018	218851	0.0245169	2.19467	4.3069	0.3943	58.4	37000	0.322332	0.981706
Datong	37	0	2	2019	346470	0.0200122	2.29504	4.5837	0.4531	57.4	34320	0.344155	0.370389
Dandong	38	0	0	2005	1.21951e+06	0.0204426	1	2.56	0.38	42.69	9670	0.196932	1.59072
Dandong	38	0	0	2006	1.09713e+06	0.0187593	1.08868	2.54	0.41	41.04	10406	0.208853	2.32012
Dandong	38	0	0	2007	1.18223e+06	0.0177358	1.25917	2.63	0.42	40.59	12050	0.251504	2.31405
Dandong	38	0	0	2008	946531	0.0192902	1.35279	2.61	0.43	39.2	12877	0.301692	3.70977
Dandong	38	0	0	2009	989461	0.0182153	1.25686	2.51	0.73	37.48	12464	0.289986	5.62006
Dandong	38	0	0	2010	1.24138e+06	0.0248131	1.70118	2.51	0.72	35.07	21559	0.343492	6.40127
Dandong	38	0	0	2011	1.48689e+06	0.0311854	1.33838	3.14	0.91	35.04	18090	0.331592	7.20996
Dandong	38	0	0	2012	1.80706e+06	0.0258177	1.42528	3.77	1.17	36.13	20323	0.377462	7.43459
Dandong	38	0	0	2013	2.07668e+06	0.0199456	1.14562	3.97	1.31	37.22	23214	0.348206	6.05739
Dandong	38	0	0	2014	1.8452e+06	0.0175296	1.06169	3.6396	1.0054	40.93	27242	0.355189	4.34839
Dandong	38	0	0	2015	1.7256e+06	0.0154876	1.06744	3.1341	0.9259	43.18	30669	0.382045	1.65336
Dandong	38	0	0	2016	1.73009e+06	0.0161068	0.927335	2.7655	0.8209	52.22	37581	0.326736	0.0533732
Dandong	38	0	0	2017	1.55145e+06	0.0172106	1.06704	2.6055	0.8298	52.485	45528	0.400226	1.27554
Dandong	38	0	0	2018	1273488	0.0155462	1.19679	2.5244	0.5623	52.75	49243	0.464896	0.115039
Dandong	38	0	0	2019	1323292	0.0117565	1.09605	2.6969	0.2395	56.09	59391	0.422586	0.320378
Deyang	39	0	3	2005	184864	0.0202812	1	3.47	0.22	28.47	10283	0.208277	0.893687
Deyang	39	0	3	2006	431228	0.0207456	1.15434	3.44	0.22	27.26	12868	0.243984	0.879776
Deyang	39	0	3	2007	439145	0.0262443	1.38041	3.4	0.24	26.2	14485	0.291677	1.22581
Deyang	39	0	3	2008	634005	0.0203186	1.46773	3.35	0.25	26.21	10216	0.307268	1.36448
Deyang	39	0	3	2009	474894	0.0233594	1.31662	3.51	0.26	26.5	16104	0.319367	1.06377
Deyang	39	0	3	2010	623441	0.0189988	1.3317	3.38	0.26	25.63	17190	0.357913	1.08786
Deyang	39	0	3	2011	878018	0.0304983	1.42677	3.38	0.28	24.38	20317	0.424738	1.06187
Deyang	39	0	3	2012	1.14656e+06	0.0687575	1.60094	3.4	0.32	24.67	23804	0.498134	0.949843
Deyang	39	0	3	2013	1.43433e+06	0.0301846	1.53596	3.34	0.36	26	29616	0.391021	0.886357
Deyang	39	0	3	2014	1.89793e+06	0.0285042	1.53461	3.6354	0.4232	27.15	21402	0.43691	0.835703
Deyang	39	0	3	2015	1.52524e+06	0.0231803	1.66984	3.7206	0.5535	30.75	24894	0.49945	0.819294
Deyang	39	0	3	2016	933706	0.0238476	1.93372	3.7292	0.5744	33.47	28222	0.551832	0.480635
Deyang	39	0	3	2017	682778	0.0380944	1.48338	3.7914	0.6023	37.05	53280	0.633762	0.276492
Deyang	39	0	3	2018	927700	0.0248099	1.64369	3.9181	0.5593	40.63	71529	0.71484	0.277397
Deyang	39	0	3	2019	1101700	0.0212766	1.73208	4.0717	0.3956	39.25	105157	0.808098	0.370312
Dezhou	40	0	1	2005	445548	0.0305742	1	5.49	0.11	29.54	19962	0.225428	0.9726
Dezhou	40	0	1	2006	493674	0.0328172	1.18868	5.65	0.11	30.21	21440	0.273624	0.782053
Dezhou	40	0	1	2007	642140	0.0330609	1.37924	5.77	0.12	31.05	23517	0.315643	0.840312
Dezhou	40	0	1	2008	833288	0.0311465	1.62836	5.74	0.12	31.96	21343	0.384548	0.800836
Dezhou	40	0	1	2009	652120	0.0447153	1.61881	5.71	0.15	32.01	41000	0.393203	0.641934
Dezhou	40	0	1	2010	884766	0.0409402	1.73645	5.65	0.14	33.04	41483	0.430044	0.473027
Dezhou	40	0	1	2011	1.1004e+06	0.0456191	2.11104	5.75	0.16	33.9	32700	0.506941	0.614776
Dezhou	40	0	1	2012	1.17388e+06	0.0458407	2.27481	5.93	0.23	34.86	35900	0.534906	0.59438
Dezhou	40	0	1	2013	1.23551e+06	0.0363368	2.10844	6.66	0.82	35.98	40500	0.431682	0.532038
Dezhou	40	0	1	2014	1.36281e+06	0.0296716	1.94657	7.1062	0.8051	39.26	54377	0.453575	0.368991
Dezhou	40	0	1	2015	1.43297e+06	0.0281271	1.92952	6.7548	0.8648	40.32	60156	0.488267	0.28031
Dezhou	40	0	1	2016	1.5563e+06	0.0331707	2.06885	6.595	0.782	42.06	59221	0.52857	0.286161
Dezhou	40	0	1	2017	1.73145e+06	0.0376612	1.89635	6.606	0.8179	42.44	113100	0.57511	0.270818
Dezhou	40	0	1	2018	1877293	0.0320991	2.05528	6.255	0.4972	42.82	138500	0.69753	0.421785
Dezhou	40	0	1	2019	2033093	0.0279394	1.93086	6.0998	0.3894	47.87	218800	0.735849	0.369378
Dingxi	41	0	3	2005	2679.31	0.00389648	1	2.93	0.08	40.42	3387	0.0748987	0.0713039
Dingxi	41	0	3	2006	3100.05	0.003268	0.97331	2.97	0.1	41.11	5200	0.0840753	0.0231952
Dingxi	41	0	3	2007	7538.35	0.00364757	0.953592	3.07	0.11	39.01	4828	0.0973766	0.0562787
Dingxi	41	0	3	2008	5522.36	0.0042484	0.992867	3.08	0.11	40.97	4950	0.103366	0.0517577
Dingxi	41	0	3	2009	3407.27	0.00515095	2.05379	3.1	0.12	45.66	8184	0.128346	0.112821
Dingxi	41	0	3	2010	4437.21	0.0026126	2.1301	3.2	0.12	44.31	4634	0.146773	0.0351257
Dingxi	41	0	3	2011	14717.6	0.00445317	1.94235	3.63	0.11	44	6050	0.170412	0.00438166
Dingxi	41	0	3	2012	3472.74	0.0108816	2.1536	3.73	0.13	42.72	5829	0.192475	0.0332192
Dingxi	41	0	3	2013	6938.27	0.00979015	2.19667	3.72	0.15	44.98	6967	0.15569	0.01257
Dingxi	41	0	3	2014	8509.75	0.00797992	1.73529	3.7544	0.1813	50.35	8997	0.178249	0.019032
Dingxi	41	0	3	2015	9713.71	0.00752922	1.81349	3.774	0.1826	52.95	10562	0.196433	0.0196192
Dingxi	41	0	3	2016	11106.6	0.0102177	2.25487	3.7821	0.1525	53.43	12958	0.212616	0.0196957
Dingxi	41	0	3	2017	11271.5	0.0108787	0.882507	3.6626	0.1624	56.49	15700	0.222166	0.0191398
Dingxi	41	0	3	2018	7622	0.011947	0.990806	3.4355	0.1482	59.55	19300	0.271212	0.0188311
Dingxi	41	0	3	2019	12834	0.00915967	1.08698	3.8023	0.1938	65.42	22414	0.288216	0.0167068
Dongguan	42	1	1	2005	3.30305e+07	0.157662	1	2.33	0.16	42.43	61395	1.10239	4.53111
Dongguan	42	1	1	2006	3.69945e+07	0.197885	1.16629	2.39	0.18	41.4	69136	1.26274	5.37492
Dongguan	42	1	1	2007	4.39744e+07	0.18991	1.23695	2.48	0.19	42.8	74131	1.46805	4.90754
Dongguan	42	1	1	2008	4.48637e+07	0.173613	1.54334	2.55	0.19	46.89	73675	1.74319	5.9544
Dongguan	42	1	1	2009	3.76692e+07	0.147779	1.59827	2.56	0.19	51.17	71500	1.65957	4.70583
Dongguan	42	1	1	2010	4.60959e+07	0.122891	1.74077	2.61	0.21	48.72	81194	1.83037	4.26033
Dongguan	42	1	1	2011	4.93524e+07	0.179815	2.24613	2.63	0.22	49.65	73686	1.90406	4.05901
Dongguan	42	1	1	2012	5.34599e+07	0.179812	2.24613	2.74	0.2	52.21	78201	1.98031	4.22705
Dongguan	42	1	1	2013	5.53968e+07	0.145557	0.637112	3.59	1.06	53.75	88635	0.224174	4.37304
Dongguan	42	1	1	2014	5.93951e+07	0.118334	0.657102	3.6048	1.2424	52.14	108193	0.246342	4.71223
Dongguan	42	1	1	2015	6.72801e+07	0.200333	0.689625	3.5698	1.4034	53.1	992490	0.270157	5.50508
Dongguan	42	1	1	2016	6.86858e+07	0.199371	0.7259	3.7854	1.3137	53.17	1395519	0.295266	3.98903
Dongguan	42	1	1	2017	6.78651e+07	0.21187	0.759801	4.1932	1.6307	52.11	1672002	0.312794	1.48136
Dongguan	42	1	1	2018	79556434	0.169887	0.804109	4.5194	1.8293	51.05	1891786	0.341505	1.05492
Dongguan	42	1	1	2019	86287845	0.128532	0.845425	9.937	5.5412	43.16	2382728	0.330007	0.94977
Dongying	43	0	1	2005	689582	0.0290181	1	2.68	0.33	13.59	11111	0.338699	1.46222
Dongying	43	0	1	2006	875223	0.0276521	1.219	2.81	0.31	15.65	12625	0.416516	0.750175
Dongying	43	0	1	2007	1.02367e+06	0.0267267	1.39684	3.17	0.76	20.12	13496	0.463346	0.685223
Dongying	43	0	1	2008	1.34801e+06	0.0287607	1.73798	3.14	0.81	20.05	11670	0.555062	0.598047
Dongying	43	0	1	2009	1.19862e+06	0.0295208	1.63846	3.06	1.42	22.45	12652	0.541977	0.547392
Dongying	43	0	1	2010	1.82623e+06	0.0235081	1.7413	3.11	1.72	23.74	12275	0.588514	0.588621
Dongying	43	0	1	2011	2.74668e+06	0.0348899	1.74595	2.66	1.28	24.75	15065	0.580931	0.330424
Dongying	43	0	1	2012	3.13143e+06	0.0358856	1.82654	2.64	1.65	25.67	16730	0.638438	0.340013
Dongying	43	0	1	2013	3.53797e+06	0.0250993	1.8232	2.43	0.66	26.91	15685	0.666025	0.362696
Dongying	43	0	1	2014	3.72946e+06	0.0202386	1.81154	2.53	0.77	30.02	16290	0.717226	0.383676
Dongying	43	0	1	2015	3.22594e+06	0.0169256	1.81665	2.5302	0.8301	31.94	19228	0.78675	0.417659
Dongying	43	0	1	2016	3.16243e+06	0.0165827	1.75554	2.6208	0.7922	34.33	22704	0.805478	0.444657
Dongying	43	0	1	2017	3.22094e+06	0.0181111	1.99414	2.5022	0.8245	34.295	42762	0.954657	0.397823
Dongying	43	0	1	2018	3682195	0.0182061	3.88463	2.5483	0.814	34.26	49971	1.11128	0.260696
Dongying	43	0	1	2019	3422813	0.0143179	1.41144	2.8568	0.8158	37.56	56013	0.775033	0.583384
Erdos	44	0	3	2005	207186	0.0752265	1	2.01	0.18	40.64	5508	0.423965	3.85816
Erdos	44	0	3	2006	289211	0.0143143	1.19775	2.06	0.18	39.66	5824	0.532626	5.25015
Erdos	44	0	3	2007	56734.8	0.0172318	1.71039	2.16	0.21	40.65	6646	0.716628	4.42939
Erdos	44	0	3	2008	475538	0.0207535	2.66246	2.21	0.21	38.3	7000	1.0588	3.59134
Erdos	44	0	3	2009	152255	0.0204403	2.66246	2.35	0.2	38.87	7227	1.35571	3.15974
Erdos	44	0	3	2010	209728	0.0178585	2.28963	2.53	0.19	38.63	8080	1.527	2.70598
Erdos	44	0	3	2011	195492	0.024678	2.66246	2.6	0.2	37.34	9433	1.60047	2.48626
Erdos	44	0	3	2012	143957	0.0435723	2.66246	2.69	0.19	37.01	119000	1.63982	2.62984
Erdos	44	0	3	2013	210819	0.0519341	2.66246	2.79	0.4	37.64	284400	1.2761	2.46595
Erdos	44	0	3	2014	240611	0.0143228	2.66246	2.8008	0.4462	39.44	11000	1.30143	2.54236
Erdos	44	0	3	2015	264197	0.0104967	2.66246	2.758	0.3984	40.87	19000	1.27177	2.65821
Erdos	44	0	3	2016	291697	0.0117219	2.66246	2.8285	0.3585	41.85	25000	1.41181	3.06187
Erdos	44	0	3	2017	349005	0.014514	2.66246	2.9625	0.3779	43.2	30000	1.28075	3.27463
Erdos	44	0	3	2018	617269	0.0145253	2.19142	2.8025	0.3996	44.55	36000	1.25306	3.85352
Erdos	44	0	3	2019	312000	0.0116936	1.39584	3.8413	0.5973	38.53	38000	1.0607	2.32556
Ezhou	45	0	2	2005	43942.2	0.00501475	1	1.17	0.11	36.5	4904	0.0975896	1.56111
Ezhou	45	0	2	2006	59994.2	0.00483913	1.09385	1.17	0.1	34.82	5819	0.10959	3.077
Ezhou	45	0	2	2007	73959.1	0.00459431	1.31453	1.21	0.11	32.77	6343	0.141018	2.82619
Ezhou	45	0	2	2008	63978.7	0.00612019	1.59792	1.28	0.11	29.72	7735	0.175302	2.36509
Ezhou	45	0	2	2009	50296.5	0.00692451	1.70148	1.3	0.13	31.05	8260	0.193376	2.21776
Ezhou	45	0	2	2010	85777.2	0.00488282	1.80029	1.32	0.14	28.46	5702	0.216954	2.0775
Ezhou	45	0	2	2011	132836	0.0068196	2.00725	1.33	0.13	28.53	6083	0.258499	1.77132
Ezhou	45	0	2	2012	98921.2	0.00756846	2.18936	1.37	0.14	27.61	7171	0.280195	1.84508
Ezhou	45	0	2	2013	107452	0.00774612	2.25881	1.32	0.14	28.11	20153	0.309284	1.56544
Ezhou	45	0	2	2014	124717	0.0076708	2.26106	1.2431	0.1402	28.88	29256	0.329805	1.87979
Ezhou	45	0	2	2015	149353	0.00677405	2.19389	1.2959	0.1577	30.54	26990	0.338733	2.17488
Ezhou	45	0	2	2016	162326	0.0065125	2.36481	1.3138	0.167	33.34	12075	0.361106	2.3552
Ezhou	45	0	2	2017	147673	0.00663965	2.65983	1.3128	0.1769	35.94	27454	0.408781	2.11017
Ezhou	45	0	2	2018	162000	0.00718314	2.75784	1.3411	0.1767	38.54	43771	0.44517	0.263318
Ezhou	45	0	2	2019	27285	0.00466131	2.98734	1.31	0.1838	42.92	51112	0.488524	0.269257
Fangchenggang	46	0	3	2005	80088.7	0.0033468	1	0.82	0.05	35.3322	2221	0.162723	3.44135
Fangchenggang	46	0	3	2006	90659	0.00437552	1.11123	0.85	0.05	35.7	2828	0.18926	3.24262
Fangchenggang	46	0	3	2007	142630	0.00325667	1.21772	0.9	0.07	33.66	3451	0.226246	2.72598
Fangchenggang	46	0	3	2008	209091	0.00457627	1.42997	0.96	0.08	33.11	4341	0.27064	1.64115
Fangchenggang	46	0	3	2009	267672	0.00542615	1.38006	1.09	0.08	34.35	2797	0.294299	1.07821
Fangchenggang	46	0	3	2010	516306	0.00316581	1.45304	1.13	0.1	35.33	3498	0.359613	0.915021
Fangchenggang	46	0	3	2011	595000	0.00573671	1.55892	1.24	0.11	33.44	4376	0.424382	0.187913
Fangchenggang	46	0	3	2012	520465	0.00663095	1.40726	1.38	0.13	33.62	5068	0.426917	0.261758
Fangchenggang	46	0	3	2013	657484	0.00531811	1.55023	1.44	0.16	30.58	5891	0.477406	0.25774
Fangchenggang	46	0	3	2014	921044	0.00475511	1.54677	1.484	0.1599	30.18	5327	0.610039	0.242188
Fangchenggang	46	0	3	2015	1.5011e+06	0.00388568	1.47907	1.4318	0.1316	30.93	5597	0.572613	0.299194
Fangchenggang	46	0	3	2016	7.75504e+06	0.00368869	1.74472	1.1911	0.1075	30.65	6069	0.694841	0.921563
Fangchenggang	46	0	3	2017	7.51841e+06	0.00417699	2.09228	1.135	0.1196	33.705	7150	0.891496	0.00651995
Fangchenggang	46	0	3	2018	1182788	0.00505046	1.91827	1.1978	0.1081	36.76	8306	0.897049	0.152763
Fangchenggang	46	0	3	2019	2413149	0.00370052	1.92282	1.243	0.0861	37.23	10144	0.952899	0.395185
Foshan	47	1	1	2005	1.37839e+07	0.132434	1	5.48	0.41	36.42	41533	0.467108	3.1448
Foshan	47	1	1	2006	1.65037e+07	0.130591	1.1701	5.68	0.42	34.5	47435	0.557108	3.03211
Foshan	47	1	1	2007	1.91304e+07	0.174559	1.4084	6.19	0.5	33.15	54632	0.659673	3.18687
Foshan	47	1	1	2008	1.9793e+07	0.16789	1.77439	6.11	0.49	32.2	58469	0.786444	2.84926
Foshan	47	1	1	2009	1.67823e+07	0.115882	1.99927	6.68	0.51	35	60712	0.868943	2.65382
Foshan	47	1	1	2010	2.188e+07	0.0916704	2.40683	7.14	0.55	35.45	64962.2	1.00794	2.30559
Foshan	47	1	1	2011	2.46308e+07	0.146107	3.27757	7.92	0.64	34.58	67490	1.08442	2.06293
Foshan	47	1	1	2012	2.52361e+07	0.169982	2.71196	7.03	0.83	35.83	105099	1.01739	2.23346
Foshan	47	1	1	2013	2.59258e+07	0.134997	1.17792	8.67	1.14	36.1	130695	0.402421	2.19247
Foshan	47	1	1	2014	2.85859e+07	0.123078	1.19206	9.0329	1.2323	36.36	255584	0.428728	2.18385
Foshan	47	1	1	2015	3.13024e+07	0.119971	1.24089	8.2997	1.5558	37.83	345432	0.47071	1.92869
Foshan	47	1	1	2016	3.25901e+07	0.115299	1.27899	8.2301	1.6999	38.69	455266	0.502554	1.18296
Foshan	47	1	1	2017	3.0371e+07	0.127147	1.39238	8.6626	1.8458	40.365	597057	0.56905	1.12871
Foshan	47	1	1	2018	35274262	0.113429	1.49097	7.582	1.9804	42.04	769584	0.608333	0.813844
Foshan	47	1	1	2019	37277077	0.0913429	1.76942	10.7591	2.2057	42.32	1100048	0.708988	0.475583
Fuzhou,Fujian	48	2	1	2005	7.60209e+06	0.0963187	1	8.57	1.69	41.16	64879	0.175564	3.49946
Fuzhou,Fujian	48	2	1	2006	8.52287e+06	0.0966097	1.07371	8.65	1.8	42.73	64482	0.190853	3.10034
Fuzhou,Fujian	48	2	1	2007	8.99128e+06	0.089397	1.29732	8.58	1.82	43.17	73904	0.213931	2.59008
Fuzhou,Fujian	48	2	1	2008	9.28591e+06	0.0809946	1.4683	9.53	2.03	42.26	74880	0.238331	2.99666
Fuzhou,Fujian	48	2	1	2009	8.20127e+06	0.0778301	1.60711	9.54	2.45	48.15	66012	0.263834	2.70677
Fuzhou,Fujian	48	2	1	2010	1.08001e+07	0.0983622	1.84087	9.51	3.06	46.06	73069	0.296142	2.51312
Fuzhou,Fujian	48	2	1	2011	1.51941e+07	0.115116	1.63156	10.02	3.12	45.5	57242	0.291745	2.15425
Fuzhou,Fujian	48	2	1	2012	1.32811e+07	0.125544	1.70555	10.21	3.62	45.84	63555	0.293548	1.99485
Fuzhou,Fujian	48	2	1	2013	1.17782e+07	0.10227	1.79813	10.91	3.85	45.8	71800	0.327626	1.86401
Fuzhou,Fujian	48	2	1	2014	1.30534e+07	0.108341	1.86171	11.4667	4.1107	46.45	278400	0.34653	1.83068
Fuzhou,Fujian	48	2	1	2015	1.35574e+07	0.109894	1.83237	11.1556	4.2913	48.66	315315	0.359495	1.9401
Fuzhou,Fujian	48	2	1	2016	1.49374e+07	0.108182	2.02155	11.753	4.2783	50.26	403617	0.395189	2.03009
Fuzhou,Fujian	48	2	1	2017	1.427e+07	0.121484	1.61128	11.977	3.2142	51.585	461427	0.4426	1.84598
Fuzhou,Fujian	48	2	1	2018	16586347	0.113254	1.64513	12.5477	3.4494	52.91	536371	0.450948	0.680458
Fuzhou,Fujian	48	2	1	2019	18429718	0.088967	1.8867	13.8785	3.7763	53.61	608906	0.533052	0.699076
Fushun	49	0	0	2005	323252	0.0164374	1	2.62	0.46	38.32	8300	0.133006	0.87001
Fushun	49	0	0	2006	409621	0.0176616	1.14798	2.41	0.47	37.55	9441	0.16166	0.900396
Fushun	49	0	0	2007	484039	0.0202054	1.29381	2.38	0.49	37.37	10382	0.197632	0.91434
Fushun	49	0	0	2008	602996	0.0181236	1.51408	2.34	0.48	36.56	8810	0.245438	1.38108
Fushun	49	0	0	2009	313285	0.0213476	1.55993	2.34	0.49	37.21	10986	0.263737	3.05756
Fushun	49	0	0	2010	346731	0.0133579	1.78688	2.35	0.52	35.18	10674	0.334513	3.26875
Fushun	49	0	0	2011	387279	0.0209155	2.04371	2.44	0.53	33.18	12349	0.394671	1.17861
Fushun	49	0	0	2012	439271	0.0224428	2.12163	2.52	0.56	33.53	15710	0.400119	0.642343
Fushun	49	0	0	2013	522065	0.0177376	2.13009	2.57	0.56	33.65	19269	0.408673	2.37009
Fushun	49	0	0	2014	418013	0.01486	2.02022	2.5258	0.5398	38.41	20100	0.415255	1.71268
Fushun	49	0	0	2015	422526	0.0132057	1.99849	2.3596	0.5052	43.07	22600	0.443216	0.139109
Fushun	49	0	0	2016	378379	0.0137722	1.52755	2.2808	0.4423	42.88	27957	0.346488	0.00128304
Fushun	49	0	0	2017	274482	0.0141929	1.79106	2.2291	0.3588	41.41	31692	0.400753	0.19474
Fushun	49	0	0	2018	370198	0.0127688	2.08414	2.2104	0.2833	39.94	35675	0.486505	0.0675967
Fushun	49	0	0	2019	334955	0.00927823	1.71337	2.2106	0.327	44.01	36659	0.401829	0.250385
Fuzhou,Jiangxi	50	0	2	2005	64545.5	0.0208764	1	3.99	0.15	32.81	14700	0.129705	3.16057
Fuzhou,Jiangxi	50	0	2	2006	99490.6	0.0209527	1.12807	4.08	0.15	31.88	19125	0.154616	2.92091
Fuzhou,Jiangxi	50	0	2	2007	186764	0.0195198	1.21454	4.17	0.14	31.5	20846	0.176716	2.91908
Fuzhou,Jiangxi	50	0	2	2008	204676	0.0189378	1.34178	4.13	0.14	29.83	19126	0.213397	2.38774
Fuzhou,Jiangxi	50	0	2	2009	323957	0.0194682	1.46577	4.19	0.14	31	26217	0.235335	1.84639
Fuzhou,Jiangxi	50	0	2	2010	361017	0.0126217	1.63039	4.26	0.18	31.06	16041	0.297597	1.59362
Fuzhou,Jiangxi	50	0	2	2011	597067	0.019956	1.70398	4.38	0.25	28.28	16876	0.310542	1.49608
Fuzhou,Jiangxi	50	0	2	2012	657231	0.02175	1.63775	4.2	0.25	28.74	18400	0.276859	1.49511
Fuzhou,Jiangxi	50	0	2	2013	760088	0.0177727	1.62006	4.86	0.19	30.63	22516	0.257006	1.43173
Fuzhou,Jiangxi	50	0	2	2014	942057	0.0160586	1.72323	4.9918	0.2025	31.65	23569	0.27109	1.48163
Fuzhou,Jiangxi	50	0	2	2015	1.07215e+06	0.0152668	1.6921	5.078	0.2012	33.84	24881	0.283678	2.30109
Fuzhou,Jiangxi	50	0	2	2016	1.25105e+06	0.01562	1.76848	5.2913	0.2101	34.9	28655	0.321077	2.44091
Fuzhou,Jiangxi	50	0	2	2017	1.24265e+06	0.0198481	1.51209	5.2079	0.2091	39.77	54300	0.362159	1.77932
Fuzhou,Jiangxi	50	0	2	2018	1310787	0.0178573	1.54374	5.0526	0.1733	44.64	62803	0.423433	1.9116
Fuzhou,Jiangxi	50	0	2	2019	1398727	0.0140345	1.56578	4.4802	0.1871	47.77	73300	0.438977	1.90181
Fuxin	51	0	0	2005	28181.1	0.0120975	1	2.42	0.27	40.83	5685	0.0830002	0.751589
Fuxin	51	0	0	2006	31531.5	0.0133674	1.0995	2.41	0.25	41.4	6282	0.093482	0.907674
Fuxin	51	0	0	2007	66201.6	0.013322	1.29047	2.45	0.25	39.56	6304	0.116501	0.951631
Fuxin	51	0	0	2008	71995.7	0.0131049	1.58112	2.4	0.29	37.71	7053	0.142109	1.50944
Fuxin	51	0	0	2009	72433.5	0.0155671	1.83699	2.44	0.26	36.67	8848	0.167717	1.52062
Fuxin	51	0	0	2010	79710.8	0.00921205	2.36011	2.45	0.26	33.72	7026	0.216001	1.92511
Fuxin	51	0	0	2011	96548.7	0.014667	2.3561	2.53	0.28	32.64	6739	0.245406	1.96245
Fuxin	51	0	0	2012	118551	0.0176864	2.45311	2.58	0.29	31.92	7816	0.258048	2.05358
Fuxin	51	0	0	2013	162056	0.0141574	2.39754	2.63	0.31	31.98	9854	0.27098	2.03249
Fuxin	51	0	0	2014	191011	0.0129771	2.16378	2.7127	0.3259	35.6	11200	0.282465	2.53438
Fuxin	51	0	0	2015	175717	0.0107541	1.97424	2.4822	0.2684	39.28	11598	0.272927	0.206223
Fuxin	51	0	0	2016	140786	0.010575	2.06179	2.4719	0.2325	49.19	15811	0.267525	0.115158
Fuxin	51	0	0	2017	151116	0.0117456	2.06538	2.118	0.2229	50.12	18518	0.269825	3.81862
Fuxin	51	0	0	2018	208309	0.0106145	2.20863	2.2359	0.2428	51.05	21795	0.285827	0.690797
Fuxin	51	0	0	2019	195093	0.00735398	2.56466	2.1602	0.221	51.71	24678	0.337242	0.297489
Fuyang	52	3	2	2005	53844.4	0.022436	1	6.91	0.23	38.37	16865	0.123098	1.0919
Fuyang	52	3	2	2006	65913.2	0.023568	1.08257	6.98	0.21	37.35	22275	0.138441	1.17638
Fuyang	52	3	2	2007	90153.4	0.0204199	1.2578	6.95	0.22	36.84	20674	0.166884	1.0512
Fuyang	52	3	2	2008	95964.6	0.0189473	1.40691	6.75	0.22	36.02	21895	0.197184	1.05157
Fuyang	52	3	2	2009	96407.4	0.0294479	1.46036	6.8	0.18	35.3	38782	0.216376	0.543965
Fuyang	52	3	2	2010	187191	0.0298088	1.60449	6.83	0.18	33.49	41386	0.247961	0.81493
Fuyang	52	3	2	2011	319311	0.0402556	1.57725	6.93	0.2	32.64	32674	0.279643	0.479146
Fuyang	52	3	2	2012	562961	0.0393955	1.66516	6.95	0.24	32.79	35925	0.325168	0.686476
Fuyang	52	3	2	2013	679201	0.057014	1.69181	6.89	0.27	33.25	50162	0.36262	0.770838
Fuyang	52	3	2	2014	888950	0.0238818	1.7035	6.8519	0.2909	34.26	47787	0.376024	0.847163
Fuyang	52	3	2	2015	878246	0.0257056	1.63693	7.0171	0.2825	36.67	52956	0.392699	0.945925
Fuyang	52	3	2	2016	697224	0.0301612	1.74426	6.9031	0.2648	38.65	69696	0.416296	1.00498
Fuyang	52	3	2	2017	629890	0.037885	1.37278	7.0641	0.2472	39.545	92935	0.45561	0.912223
Fuyang	52	3	2	2018	786446	0.0398622	1.33417	7.4261	0.2335	40.44	153136	0.444542	1.60756
Fuyang	52	3	2	2019	916256	0.034679	1.95352	8.7642	0.3521	48.85	183160	0.627948	1.16919
Ganzhou	53	3	2	2005	308500	0.0435137	1	8.11	0.47	37.78	25686	0.137885	9.94029
Ganzhou	53	3	2	2006	389795	0.0476745	1.08845	8.34	0.49	37.85	33077	0.151635	9.06373
Ganzhou	53	3	2	2007	490197	0.0556151	1.2419	8.55	0.51	37.23	37776	0.180037	7.78467
Ganzhou	53	3	2	2008	665020	0.0571579	1.37361	8.63	0.5	36.24	44162	0.205678	6.79491
Ganzhou	53	3	2	2009	668303	0.0449533	1.73574	8.86	0.51	36.92	48197	0.229254	6.38801
Ganzhou	53	3	2	2010	867825	0.0361102	1.81802	9.01	0.51	36.72	42627	0.263903	4.94215
Ganzhou	53	3	2	2011	1.58951e+06	0.0538317	1.91233	9.18	0.59	35.34	34878	0.296822	4.37961
Ganzhou	53	3	2	2012	1.78688e+06	0.0612615	1.93501	9.36	0.51	37.08	46590	0.309116	4.26864
Ganzhou	53	3	2	2013	1.77769e+06	0.048896	1.92546	8.99	0.67	38.36	42145	0.308161	4.03398
Ganzhou	53	3	2	2014	1.95802e+06	0.0426795	1.69622	9.6433	0.5984	38.92	44532	0.333325	4.05603
Ganzhou	53	3	2	2015	2.19893e+06	0.0467668	1.64696	10.8469	0.6048	40.93	53263	0.341053	4.50743
Ganzhou	53	3	2	2016	2.35669e+06	0.0459879	1.80756	10.8456	0.6212	43.21	70700	0.382409	4.76285
Ganzhou	53	3	2	2017	2.59156e+06	0.053468	1.6012	11.435	0.6553	44.275	152844	0.443213	4.34545
Ganzhou	53	3	2	2018	2874354	0.0516592	1.72044	11.7891	0.6732	45.34	189626	0.516482	4.50874
Ganzhou	53	3	2	2019	3395349	0.0428007	1.98416	11.9688	0.5214	49.79	209639	0.61382	4.03997
Guyuan	54	0	3	2005	403.215	0.00253605	1	1.98	0.05	52.18	1977	0.0732098	0.185754
Guyuan	54	0	3	2006	413.86	0.00206764	1.25095	1.92	0.07	52.34	2645	0.087716	0.230866
Guyuan	54	0	3	2007	1139.52	0.00109865	1.35652	1.94	0.08	51.74	2465	0.106612	0.0945041
Guyuan	54	0	3	2008	792.814	0.00258714	1.70319	1.84	0.07	51.08	3037	0.139839	0.543809
Guyuan	54	0	3	2009	136.564	0.00348279	1.99493	1.94	0.08	49.72	3401	0.150304	0.455981
Guyuan	54	0	3	2010	6.6227	0.00202589	2.15938	1.95	0.08	50.05	3465	0.185439	0.402435
Guyuan	54	0	3	2011	176.425	0.00288873	2.41367	1.79	0.08	47.79	3588	0.235053	0.173424
Guyuan	54	0	3	2012	125.71	0.00353618	2.05362	1.88	0.09	49.26	3588	0.264091	0.30019
Guyuan	54	0	3	2013	24.3876	0.00375746	2.43175	1.98	0.09	49.32	4321	0.299918	0.272368
Guyuan	54	0	3	2014	159.094	0.00239722	2.58904	2.0785	0.1811	50.71	4375	0.307694	0.267197
Guyuan	54	0	3	2015	805.206	0.00338824	2.33769	2.0785	0.1643	51.96	4888	0.326659	0.280749
Guyuan	54	0	3	2016	1401.27	0.00232412	3.19571	2.0664	0.1615	54.04	6400	0.35292	0.288956
Guyuan	54	0	3	2017	9670.62	0.00304828	2.63584	1.9993	0.151	53.54	9994	0.390345	0.256299
Guyuan	54	0	3	2018	7272	0.00453804	2.84868	1.9801	0.1577	53.04	11617	0.432141	0.267788
Guyuan	54	0	3	2019	8775.8	0.00337239	3.05843	1.9255	0.1107	62.92	12201	0.446552	0.273077
Guang'an	55	0	3	2005	16277.6	0.012275	1	3.29	0.09	35.09	9491	0.230637	0.134656
Guang'an	55	0	3	2006	13915.1	0.0117146	1.16524	3.3	0.08	36.44	10009	0.261985	0.0569452
Guang'an	55	0	3	2007	17260.8	0.0118304	1.30012	3.21	0.07	35.71	11356	0.30775	0.0301814
Guang'an	55	0	3	2008	66992.7	0.0126904	1.53993	3.16	0.07	34.68	11387	0.363794	0.0177236
Guang'an	55	0	3	2009	129155	0.0135763	1.95023	3.05	0.1	33.06	12048	0.400299	0.0465487
Guang'an	55	0	3	2010	185508	0.012736	1.8286	3.08	0.1	31.28	16915	0.471249	0.299808
Guang'an	55	0	3	2011	264751	0.0201004	2.06307	3.12	0.09	29.64	19538	0.567898	0.32617
Guang'an	55	0	3	2012	441525	0.0190725	2.36695	3.12	0.12	29.19	20795	0.63212	0.331479
Guang'an	55	0	3	2013	598667	0.0148166	1.97539	3.21	0.13	29.66	23602	0.642418	0.299609
Guang'an	55	0	3	2014	658753	0.01416	2.03418	3.2043	0.1424	30.56	25692	0.661273	0.279064
Guang'an	55	0	3	2015	690627	0.0158879	2.15426	3.1847	0.1447	32.03	35132	0.637627	0.354121
Guang'an	55	0	3	2016	350402	0.0162101	2.01575	3.3261	0.1133	32.58	34735	0.694967	0.322275
Guang'an	55	0	3	2017	184160	0.015788	1.55623	3.6613	0.1621	36.345	38226	0.356812	0.256071
Guang'an	55	0	3	2018	264555	0.0148873	1.60632	3.9388	0.1474	40.11	60559	0.379738	0.265472
Guang'an	55	0	3	2019	32	0.0150371	1.50495	4.2009	0.1551	50.81	53000	0.370441	0.221899
Guangyuan	56	0	3	2005	68806.5	0.0117623	1	2.98	0.2	38.14	5433	0.101248	0.0939369
Guangyuan	56	0	3	2006	78297.8	0.0107215	1.18619	3.14	0.21	37.91	5440	0.115532	0.05394
Guangyuan	56	0	3	2007	66442.6	0.0113977	1.4227	3.13	0.21	35.24	7931	0.142488	0.560653
Guangyuan	56	0	3	2008	59864.3	0.013265	1.53124	3.2	0.22	35.66	12125	0.153961	0.100372
Guangyuan	56	0	3	2009	79295.9	0.0155842	1.54785	3.84	0.2	39.37	11115	0.171516	0.271759
Guangyuan	56	0	3	2010	115103	0.0188513	1.73051	3.06	0.14	37.18	12334	0.226349	0.372423
Guangyuan	56	0	3	2011	165474	0.022196	2.05258	3.06	0.13	34.59	14884	0.282193	0.360844
Guangyuan	56	0	3	2012	171380	0.0207209	2.5574	3.2	0.14	33.41	16210	0.320998	0.497306
Guangyuan	56	0	3	2013	188016	0.0165932	2.57102	3.6	0.16	33.71	17638	0.30878	0.549808
Guangyuan	56	0	3	2014	254765	0.0157269	2.82314	3.142	0.1837	35.4	22736	0.337184	0.606073
Guangyuan	56	0	3	2015	42351.3	0.0145279	2.88546	2.9461	0.1678	36.36	26487	0.360407	0.404999
Guangyuan	56	0	3	2016	12937.5	0.0150662	3.07308	2.6242	0.1532	37.3	32989	0.391321	0.176576
Guangyuan	56	0	3	2017	12597.9	0.0168803	3.10561	2.6494	0.1757	38.93	38002	0.423955	0.314161
Guangyuan	56	0	3	2018	33320	0.0154884	3.06278	2.4983	0.1618	40.56	40951	0.466582	0.19729
Guangyuan	56	0	3	2019	30243	0.0120064	3.48963	3.1956	0.1548	42.37	45429	0.522497	0.184255
Guangzhou	57	1	1	2005	2.15216e+07	0.384452	1	15.52	5.2	57.79	118987	0.258021	4.14737
Guangzhou	57	1	1	2006	2.52822e+07	0.389513	1.10638	15.92	5.41	57.6	131733	0.293195	3.7584
Guangzhou	57	1	1	2007	2.76859e+07	0.335799	1.19599	16.62	5.88	58.41	151052	0.317814	3.37611
Guangzhou	57	1	1	2008	2.93643e+07	0.311031	1.2592	16.8	6.2	59.02	153194	0.364273	3.01372
Guangzhou	57	1	1	2009	2.55407e+07	0.296697	1.37805	17.38	6.45	60.85	159056	0.388612	2.81953
Guangzhou	57	1	1	2010	3.20397e+07	0.243884	1.50979	18.31	7.68	61.01	202291	0.436266	2.45148
Guangzhou	57	1	1	2011	3.55802e+07	0.416264	1.54668	19.63	7.87	61.51	233700	0.400446	2.16565
Guangzhou	57	1	1	2012	3.70307e+07	0.42511	1.60134	21.67	9.35	63.59	232504	0.414537	2.20002
Guangzhou	57	1	1	2013	3.82926e+07	0.509092	1.77458	17.33	13.95	64.62	1256412	0.475051	1.89937
Guangzhou	57	1	1	2014	4.44893e+07	0.459428	1.83978	22.6426	15.7134	65.23	1812758	0.511855	1.8705
Guangzhou	57	1	1	2015	5.27088e+07	0.470384	1.96859	24.0958	17.2514	67.11	2222763	0.565084	1.94313
Guangzhou	57	1	1	2016	5.42311e+07	0.491729	2.17441	24.1538	13.7489	69.35	3070185	0.601027	2.02324
Guangzhou	57	1	1	2017	5.57496e+07	0.552496	2.98943	24.79	13.8669	70.55	4159351	0.653254	1.91119
Guangzhou	57	1	1	2018	56074987	0.507551	3.6788	27.1888	14.4193	71.75	5181081	0.655662	1.98488
Guangzhou	57	1	1	2019	52583651	0.402626	2.34322	31.3544	17.2161	71.62	6861781	0.590403	2.10904
Guigang	58	0	3	2005	43950.3	0.0182872	1	4.62	0.17	37.08	8736	0.156131	1.15855
Guigang	58	0	3	2006	47976.7	0.0206566	1.05567	4.47	0.16	38.12	10383	0.183907	1.38687
Guigang	58	0	3	2007	62198.7	0.0184091	1.21837	4.62	0.19	35.43	12515	0.231837	2.05728
Guigang	58	0	3	2008	46905.9	0.020746	1.33097	4.74	0.2	35.27	16206	0.264978	2.2845
Guigang	58	0	3	2009	76032	0.0147824	1.35473	4.85	0.19	36.23	13105	0.291046	2.11382
Guigang	58	0	3	2010	35073.8	0.0126652	1.56493	5.01	0.25	34.58	20254	0.355753	1.89954
Guigang	58	0	3	2011	83134.1	0.0186072	1.78989	5.1	0.24	36.07	18258	0.404371	2.10047
Guigang	58	0	3	2012	66682.9	0.0196346	1.79133	5.04	0.24	37.86	21485	0.424489	0.156586
Guigang	58	0	3	2013	74034.7	0.0216455	1.74606	5.27	0.27	37.45	25642	0.407697	0.167211
Guigang	58	0	3	2014	114444	0.0153341	1.76233	5.1676	0.255	39.62	28007	0.431398	0.167145
Guigang	58	0	3	2015	123229	0.0158795	1.75339	5.1731	0.2193	39.61	37945	0.462545	0.189884
Guigang	58	0	3	2016	721954	0.0165702	1.75376	5.1489	0.2055	39.15	48355	0.51991	0.210551
Guigang	58	0	3	2017	720761	0.0271379	1.9571	4.7964	0.2023	39.99	57932	0.58166	0.205593
Guigang	58	0	3	2018	132355	0.0195286	2.09734	5.2099	0.166	40.83	70251	0.663567	0.234782
Guigang	58	0	3	2019	189057	0.0159219	2.08261	5.7004	0.1708	46.29	73585	0.700348	0.263299
Guiyang	59	2	3	2005	614392	0.0573474	1	5.23	1.51	45.89	20526	0.0849	1.26285
Guiyang	59	2	3	2006	901710	0.0384049	1.21046	5.22	1.53	45.32	23353	0.0995516	0.907951
Guiyang	59	2	3	2007	1.04528e+06	0.0407329	1.33615	5.43	1.77	47.02	23612	0.104759	0.852902
Guiyang	59	2	3	2008	964020	0.045865	1.64986	5.94	1.75	47.21	24708	0.122183	0.787909
Guiyang	59	2	3	2009	862572	0.0476939	1.83359	6.16	1.93	54.2	27630	0.141765	0.788244
Guiyang	59	2	3	2010	552631	0.0415296	1.90155	5.92	1.68	54.18	22871	0.159485	0.795208
Guiyang	59	2	3	2011	1.75173e+06	0.0614433	2.05746	5.94	1.71	53.05	25478	0.180747	1.26986
Guiyang	59	2	3	2012	2.64867e+06	0.066517	2.41129	5.6	1.91	53.56	30065	0.205599	1.75279
Guiyang	59	2	3	2013	3.61158e+06	0.0634263	2.52995	5.93	2.38	55.4	41086	0.213452	1.84185
Guiyang	59	2	3	2014	2.05884e+06	0.055616	2.83496	6.8282	3.2014	56.57	33458	0.240433	1.86647
Guiyang	59	2	3	2015	2.36426e+06	0.05303	3.10222	7.1926	3.0703	57.17	38556	0.277944	2.08296
Guiyang	59	2	3	2016	2.71733e+06	0.0497353	3.0141	7.5406	2.9577	57.06	48095	0.298615	2.46021
Guiyang	59	2	3	2017	1.48422e+06	0.0670286	3.06214	7.6692	3.0145	57.905	200304	0.324394	2.4848
Guiyang	59	2	3	2018	1657683	0.0612781	3.3081	7.8526	3.0397	58.75	237278	0.357238	2.87118
Guiyang	59	2	3	2019	2101898	0.0514993	3.30995	8.4792	3.0651	58.98	279537	0.374698	3.07367
Guilin	60	3	3	2005	248804	0.0278612	1	5.56	0.74	36.36	12585	0.171596	0.527419
Guilin	60	3	3	2006	334767	0.0305167	1.10949	5.5	0.64	36.79	14371	0.193133	0.867422
Guilin	60	3	3	2007	387685	0.0295117	1.2392	5.63	0.65	36.18	15933	0.237802	0.914253
Guilin	60	3	3	2008	351959	0.0265033	1.49336	5.73	0.64	35.34	13553	0.284571	1.31889
Guilin	60	3	3	2009	351939	0.0330508	1.37491	5.74	0.69	37.34	14009	0.300397	1.40173
Guilin	60	3	3	2010	412124	0.0240398	1.53425	5.99	0.78	36.96	22651	0.349338	0.128186
Guilin	60	3	3	2011	451775	0.0447736	1.64205	6.12	0.85	35	24893	0.389867	0.162843
Guilin	60	3	3	2012	495662	0.0399441	1.6837	6.24	0.78	34.73	22535	0.412506	0.176838
Guilin	60	3	3	2013	462688	0.0314075	1.69899	6.21	0.89	34.11	24460	0.38918	0.185602
Guilin	60	3	3	2014	472540	0.0276221	1.78996	6.267	0.897	34.97	24261	0.421091	0.485185
Guilin	60	3	3	2015	525995	0.0301249	1.88334	6.2955	0.8524	36.16	46888	0.437734	2.18079
Guilin	60	3	3	2016	3.60182e+06	0.0286856	1.95246	6.1519	0.8599	37.8	56158	0.481057	0.544779
Guilin	60	3	3	2017	3.85185e+06	0.0327854	1.40115	6.3684	0.8062	43.56	67745	0.487441	0.133516
Guilin	60	3	3	2018	625844	0.0310879	1.38866	5.9609	0.7238	49.32	84013	0.513267	0.171751
Guilin	60	3	3	2019	622966	0.0712574	1.37166	6.7052	0.5569	54.31	109526	0.532534	0.207762
Harbin	61	2	0	2005	694336	0.138433	1	13.9	3.31	48.32	61981	0.120448	1.61382
Harbin	61	2	0	2006	907387	0.160953	1.07535	14.3	3.5	48.27	64588	0.140542	1.18282
Harbin	61	2	0	2007	1.20533e+06	0.117889	1.21972	14.36	3.44	48.69	69998	0.164272	1.11511
Harbin	61	2	0	2008	1.28545e+06	0.107469	1.39205	14.77	3.37	48.82	65292	0.19718	1.36638
Harbin	61	2	0	2009	855177	0.110934	1.48128	15.2	3.66	51.28	74739	0.220462	1.30073
Harbin	61	2	0	2010	1.32352e+06	0.093612	1.69769	16.09	4.29	50.96	75821	0.271129	1.26514
Harbin	61	2	0	2011	1.35067e+06	0.183171	1.61993	16.53	4.53	50.63	72363	0.322993	1.17938
Harbin	61	2	0	2012	974636	0.139008	1.58901	17.04	4.53	52.84	93905	0.329011	2.6246
Harbin	61	2	0	2013	994977	0.161308	2.00205	14.9	3.77	53.54	98272	0.365142	2.74937
Harbin	61	2	0	2014	1.62601e+06	0.103838	1.70906	15.6729	4.2219	54.86	124538	0.391781	3.11818
Harbin	61	2	0	2015	1.50443e+06	0.0941412	1.8719	15.3195	4.0843	55.92	120029	0.431426	3.38077
Harbin	61	2	0	2016	1.12612e+06	0.0933485	2.06797	14.5179	4.1781	57.59	137022	0.467924	3.64642
Harbin	61	2	0	2017	899844	0.101375	2.12216	13.7457	3.9314	61.22	149776	0.488768	3.59457
Harbin	61	2	0	2018	1035103	0.087183	2.15298	13.3692	2.6901	64.85	147825	0.520751	3.97936
Harbin	61	2	0	2019	1197686	0.0854787	1.7933	13.233	2.8681	67.68	587400	0.501505	5.82908
Haikou	62	3	1	2005	174219	0.0444564	1	2.54	0.66	64.75	12697	0.116939	10.1464
Haikou	62	3	1	2006	217839	0.0579596	0.759588	3.1	1.02	63.42	15412	0.0397102	9.95924
Haikou	62	3	1	2007	494238	0.0423967	0.975776	2.82	0.92	64.96	16200	0.139358	9.34566
Haikou	62	3	1	2008	894184	0.0442964	1.04927	3.13	0.86	67.35	17682	0.153509	8.6363
Haikou	62	3	1	2009	681516	0.0445317	1.11624	3.8	0.9	68.57	20425	0.157412	9.03584
Haikou	62	3	1	2010	865295	0.0422307	1.26389	3.95	0.97	69.58	23322	0.179856	7.9659
Haikou	62	3	1	2011	958300	0.0422142	1.20324	4.45	0.97	68.37	13984	0.162668	3.59779
Haikou	62	3	1	2012	1.12989e+06	0.043583	1.23877	4.03	1.03	68.54	18223	0.181946	3.47433
Haikou	62	3	1	2013	988411	0.0364142	1.26292	4.25	1.42	69.59	26934	0.186139	3.45069
Haikou	62	3	1	2014	753769	0.0360781	1.40255	4.621	1.5555	74.85	38119	0.212905	1.84848
Haikou	62	3	1	2015	944527	0.0282131	1.41048	4.6056	1.4798	75.84	26493	0.236354	1.62775
Haikou	62	3	1	2016	1.06433e+06	0.0317821	1.4876	4.7305	1.5045	76.35	85623	0.244607	0.197244
Haikou	62	3	1	2017	534739	0.0384131	1.56776	4.8191	1.5068	76.945	115186	0.266623	0.135517
Haikou	62	3	1	2018	672379	0.0341506	1.7343	4.6097	1.3152	77.54	138542	0.298462	1.15226
Haikou	62	3	1	2019	863333	0.0266233	1.99164	5.6338	1.5463	79.23	155070	0.314967	2.80191
Handan	63	3	1	2005	257875	0.0613327	1	9.47	0.72	36.04	20115	0.199498	1.06302
Handan	63	3	1	2006	312856	0.0702282	1.19154	9.59	0.75	35.19	21027	0.229019	0.996811
Handan	63	3	1	2007	610635	0.053233	1.56838	9.67	0.78	34.44	24435	0.279918	0.754793
Handan	63	3	1	2008	703287	0.0568788	1.85286	9.9	0.9	33.32	19772	0.35574	0.871064
Handan	63	3	1	2009	379552	0.0520512	1.72496	9.83	0.92	33.86	21043	0.367417	1.12611
Handan	63	3	1	2010	585493	0.0364114	1.8555	10.75	0.95	32.75	26962	0.417457	1.3795
Handan	63	3	1	2011	891717	0.0645705	1.80005	11.36	1.01	32.66	44443	0.477246	1.4808
Handan	63	3	1	2012	922616	0.0681712	1.80187	11.66	1.02	33.71	44673	0.468882	1.66309
Handan	63	3	1	2013	833215	0.0547531	1.42085	11.31	1.06	35.76	51548	0.380784	1.76
Handan	63	3	1	2014	839753	0.0472279	1.30295	11.4257	1.0894	36.8	41105	0.382671	1.83848
Handan	63	3	1	2015	954577	0.0451033	1.25299	11.2656	1.0941	40.03	67481	0.407604	1.69341
Handan	63	3	1	2016	1.0875e+06	0.050034	1.31581	11.1238	1.1346	40.26	86200	0.438525	2.12358
Handan	63	3	1	2017	880379	0.0577039	1.46815	10.8478	0.9377	43.045	105894	0.56205	2.11208
Handan	63	3	1	2018	148354	0.0477008	1.4112	10.7008	0.8973	45.83	135840	0.552679	2.21438
Handan	63	3	1	2019	661807	0.0441094	1.40686	11.6408	0.8294	45.59	171221	0.561045	2.385
Hanzhong	64	0	3	2005	2856.85	0.0190773	1	3.97	0.45	38.33	15000	0.0938388	0.190781
Hanzhong	64	0	3	2006	14594.5	0.0172104	1.13056	3.99	0.47	37.2	14846	0.105062	0.0680283
Hanzhong	64	0	3	2007	16105.9	0.0180133	1.25808	4.08	0.49	36.98	18849	0.123921	0.162358
Hanzhong	64	0	3	2008	21259	0.0207869	1.59288	4.06	0.48	36.57	18480	0.150753	0.160102
Hanzhong	64	0	3	2009	22314.6	0.0197329	1.65812	3.87	0.51	41.25	17739	0.173329	0.480848
Hanzhong	64	0	3	2010	20080	0.0170839	1.84533	4.02	0.52	39.2	21000	0.2038	0.207372
Hanzhong	64	0	3	2011	24876.6	0.0283091	2.19114	4.19	0.47	36.7	25600	0.252331	0.259342
Hanzhong	64	0	3	2012	33034.7	0.027454	2.26873	4.21	0.51	36.4	32349	0.285823	0.251063
Hanzhong	64	0	3	2013	40666.3	0.0215424	2.68762	4.3	0.62	34.74	35435	0.29391	0.214356
Hanzhong	64	0	3	2014	41313.5	0.0199241	2.65531	4.38	0.69	35.23	41259	0.32104	0.247279
Hanzhong	64	0	3	2015	48284	0.0185356	2.68893	4.2804	0.6763	37.98	49600	0.35114	0.0642756
Hanzhong	64	0	3	2016	56325.4	0.020124	2.47468	4.4992	0.6258	39.41	52358	0.385881	0.120746
Hanzhong	64	0	3	2017	59324	0.0259095	2.01353	4.5578	0.5725	38.875	60600	0.441245	0.162853
Hanzhong	64	0	3	2018	69816	0.0197802	2.19513	4.4584	0.4948	38.34	61425	0.494585	0.142964
Hanzhong	64	0	3	2019	91509	0.0158377	2.37762	4.7358	0.5386	42.45	82100	0.535353	0.244573
Hangzhou	65	1	1	2005	1.59821e+07	0.172452	1	10.43	3.03	44.09	62599	0.289147	4.69718
Hangzhou	65	1	1	2006	2.04807e+07	0.18436	1.03902	11.01	3.67	45.1	70897	0.266123	5.11736
Hangzhou	65	1	1	2007	2.18834e+07	0.180149	1.13369	11.68	4.14	45.85	83575	0.268301	4.99152
Hangzhou	65	1	1	2008	2.2963e+07	0.174269	1.20793	12.1	4.63	46.29	84585	0.262111	4.73379
Hangzhou	65	1	1	2009	1.85588e+07	0.180507	1.18575	12.78	5.24	49.33	93701	0.248951	5.38694
Hangzhou	65	1	1	2010	2.34029e+07	0.150557	1.23943	14.41	8.52	48.69	114716	0.255647	4.84946
Hangzhou	65	1	1	2011	2.61623e+07	0.221602	1.32763	15.27	9.26	49.27	98592	0.265572	4.23914
Hangzhou	65	1	1	2012	2.59349e+07	0.246715	1.39573	16.14	10.3	50.94	116084	0.276765	3.9964
Hangzhou	65	1	1	2013	2.72932e+07	0.220915	1.40588	16.91	8.62	52.93	133400	0.295241	3.8556
Hangzhou	65	1	1	2014	3.00847e+07	0.281152	1.41641	17.4832	8.5675	55.25	1176704	0.31373	4.21038
Hangzhou	65	1	1	2015	3.25115e+07	0.333913	1.50818	17.8314	8.6886	58.24	1596884	0.348288	4.59552
Hangzhou	65	1	1	2016	3.48647e+07	0.362979	1.63705	18.1376	11.5027	60.89	2151732	0.389947	4.42028
Hangzhou	65	1	1	2017	3.05676e+07	0.394777	1.66583	18.6867	11.4182	62.395	2750911	0.439108	3.42695
Hangzhou	65	1	1	2018	34171105	0.333019	1.74451	18.9592	8.8552	63.9	3646724	0.483874	3.46818
Hangzhou	65	1	1	2019	33527570	0.2596	1.94464	21.0256	9.6434	66.17	4023039	0.536496	2.78094
Hefei	66	1	2	2005	2.2553e+06	0.0688569	1	5.46	1.81	49.02	27643	0.211489	3.84426
Hefei	66	1	2	2006	2.65998e+06	0.0625431	1.12735	5.7	1.86	46.71	28427	0.235888	5.25103
Hefei	66	1	2	2007	3.14193e+06	0.0464983	1.28655	5.84	1.96	45.24	29080	0.277639	5.53746
Hefei	66	1	2	2008	3.71114e+06	0.0460504	1.54735	6.17	2.19	43.53	27791	0.334641	4.92656
Hefei	66	1	2	2009	3.03712e+06	0.0627709	1.72296	7.3	2.33	42.26	40901	0.335106	2.78524
Hefei	66	1	2	2010	3.72367e+06	0.0411307	1.85113	7.66	2.6	41.17	32133	0.379973	3.50588
Hefei	66	1	2	2011	4.92714e+06	0.255968	1.77034	9.58	3.06	39.22	497521	0.372069	3.14111
Hefei	66	1	2	2012	8.56577e+06	0.083255	1.82124	10.02	3.59	39.17	55193	0.360237	2.50018
Hefei	66	1	2	2013	7.25463e+06	0.0744256	1.80718	9.84	2.95	39.42	62194	0.323385	2.50228
Hefei	66	1	2	2014	7.81623e+06	0.0828583	1.7767	10.3335	3.7568	39.88	183374	0.35725	2.57699
Hefei	66	1	2	2015	8.90404e+06	0.0757128	1.96648	10.2832	3.7854	42.75	60576	0.393439	2.87584
Hefei	66	1	2	2016	8.76524e+06	0.105157	2.28631	10.7989	3.9532	44.99	388300	0.423894	3.1286
Hefei	66	1	2	2017	9.51765e+06	0.116728	1.95078	10.419	3.9517	47.635	497700	0.462584	2.81816
Hefei	66	1	2	2018	12034571	0.106296	1.8458	11.5932	4.598	50.28	577497	0.426807	2.83375
Hefei	66	1	2	2019	13924535	0.0908619	2.24041	12.7119	5.293	60.6	761674	0.550533	2.51459
Hechi	67	0	3	2005	69944.4	0.0176544	1	4.15	0.27	34.95	7117	0.120465	0.884388
Hechi	67	0	3	2006	142438	0.0213842	1.19146	4.17	0.29	33.44	8329	0.145636	0.30966
Hechi	67	0	3	2007	138349	0.0134091	1.60224	4.19	0.28	31.64	8882	0.18309	0.144121
Hechi	67	0	3	2008	155473	0.0222335	1.65749	4.16	0.28	32.83	10849	0.210858	0.0199095
Hechi	67	0	3	2009	112488	0.0165777	1.66909	4.13	0.34	35.2	8763	0.215646	0.352496
Hechi	67	0	3	2010	83671.2	0.0119828	1.77228	4.16	0.37	32.98	13405	0.256983	0.208683
Hechi	67	0	3	2011	68295.5	0.0182495	1.6407	4.14	0.46	35.26	13042	0.268324	0.105967
Hechi	67	0	3	2012	50988	0.0191453	1.69125	4.14	0.45	38.97	14834	0.25529	0.120681
Hechi	67	0	3	2013	22912.2	0.015058	1.70203	4.08	0.42	38.79	16430	0.268334	0.871828
Hechi	67	0	3	2014	14018.6	0.0138637	3.68094	4.0775	0.401	43.04	17783	0.310345	1.08015
Hechi	67	0	3	2015	20682.1	0.0133432	4.06473	3.9888	0.3428	44.85	19075	0.328758	0.0513785
Hechi	67	0	3	2016	169076	0.0143	6.62031	4.0761	0.2536	46.64	28997	0.347569	0.020478
Hechi	67	0	3	2017	145909	0.017112	1.8014	4.1911	0.1415	47.27	35709	0.394613	0.0209916
Hechi	67	0	3	2018	49237	0.0177302	1.85179	4.3406	0.1206	47.9	43483	0.418336	0.00452729
Hechi	67	0	3	2019	76667	0.0146262	1.91281	4.5802	0.0929	50.32	47284	0.444058	0.0794556
Heyuan	68	0	1	2005	238878	0.0138219	1	3.47	0.18	39.94	7950	0.107634	7.95419
Heyuan	68	0	1	2006	435725	0.0089088	1.0326	3.5	0.19	35.73	9222	0.124381	7.03646
Heyuan	68	0	1	2007	653864	0.0152836	1.16129	3.58	0.19	33.19	10231	0.147189	6.50252
Heyuan	68	0	1	2008	851981	0.0161746	1.35134	3.62	0.2	31.66	10740	0.168938	5.57786
Heyuan	68	0	1	2009	964640	0.0140214	1.28537	3.7	0.16	34.86	8606	0.163506	3.82333
Heyuan	68	0	1	2010	1.13595e+06	0.00894713	1.62889	3.69	0.21	35.83	8841	0.19252	2.34807
Heyuan	68	0	1	2011	1.20729e+06	0.0200964	1.64975	3.73	0.18	34.59	10686	0.235578	1.94426
Heyuan	68	0	1	2012	1.22733e+06	0.0175065	1.81306	3.59	0.17	35.38	12110	0.258512	2.01358
Heyuan	68	0	1	2013	1.36973e+06	0.0148676	1.95615	3.79	0.18	38.24	13853	0.267846	1.89208
Heyuan	68	0	1	2014	1.62089e+06	0.0147254	2.04855	3.7921	0.1641	41.53	14748	0.293507	1.79993
Heyuan	68	0	1	2015	1.83938e+06	0.0154337	1.99623	3.7746	0.1604	42.68	17134	0.299219	1.15623
Heyuan	68	0	1	2016	1.9784e+06	0.0157062	2.35577	3.7915	0.1884	45.23	41534	0.322138	0.733439
Heyuan	68	0	1	2017	1.88185e+06	0.0167699	1.48305	3.8148	0.1949	48.095	50792	0.336673	0.71871
Heyuan	68	0	1	2018	2153000	0.0151155	1.51391	3.8457	0.1771	50.96	20741	0.348086	4.50384
Heyuan	68	0	1	2019	2512000	0.0126594	1.61177	4.7039	0.2965	54.36	67778	0.396626	0.557708
Heze	69	3	1	2005	383052	0.0279066	1	8.6	0.21	22.7	15754	0.127756	0.847921
Heze	69	3	1	2006	436787	0.0302209	1.11845	8.56	0.18	23.25	17098	0.156678	1.02601
Heze	69	3	1	2007	528356	0.0314117	1.32612	8.62	0.2	25.08	19050	0.196567	1.60164
Heze	69	3	1	2008	572391	0.0393393	1.5323	8.49	0.24	25.69	22556	0.239449	0.898705
Heze	69	3	1	2009	594395	0.0371624	1.71917	8.41	0.24	27.57	23509	0.273517	0.60742
Heze	69	3	1	2010	802042	0.0328774	2.02803	8.6	0.22	29.2	25709	0.329774	0.639985
Heze	69	3	1	2011	907651	0.0573992	2.33853	8.59	0.23	30.8	32435	0.390105	0.325424
Heze	69	3	1	2012	960544	0.0584831	2.50976	8.78	0.3	32.01	43778	0.426577	0.580423
Heze	69	3	1	2013	1.06696e+06	0.0496299	2.51385	9.12	0.59	33.24	68089	0.409184	0.648885
Heze	69	3	1	2014	1.32023e+06	0.0436919	2.54131	9.2604	0.5785	34.69	69586	0.441821	0.601604
Heze	69	3	1	2015	1.42666e+06	0.0419533	2.56742	9.2635	0.6014	35.96	79766	0.461747	0.590898
Heze	69	3	1	2016	1.6891e+06	0.0435536	2.74451	9.1425	0.5797	37.77	92555	0.490336	0.677866
Heze	69	3	1	2017	1.50885e+06	0.0501956	2.32071	9.4044	0.508	38.495	147200	0.538156	0.249893
Heze	69	3	1	2018	1515715	0.0436414	2.65067	9.3935	0.4022	39.22	181600	0.630209	2.69211
Heze	69	3	1	2019	1757674	0.038696	3.0836	9.5411	0.3286	47.88	222900	0.747258	0.396273
Hezhou	70	0	3	2005	75004.4	0.00856551	1	2.33	0.12	24.64	3572	0.200888	0.550532
Hezhou	70	0	3	2006	68419.8	0.0098819	0.962917	2.29	0.21	25.04	4304	0.238557	0.461557
Hezhou	70	0	3	2007	9050.4	0.00920061	1.18574	2.23	0.14	23.68	4963	0.295675	0.0858103
Hezhou	70	0	3	2008	7565.9	0.0121368	1.21573	2.11	0.14	25.77	8168	0.312916	0.145971
Hezhou	70	0	3	2009	90255.1	0.00786478	1.06801	2.19	0.13	32.44	3775	0.312693	0.249602
Hezhou	70	0	3	2010	54114.1	0.00532518	1.11107	2.22	0.13	31.54	6917	0.335824	1.28631
Hezhou	70	0	3	2011	72964.4	0.00776093	1.16455	2.25	0.13	31.54	5604	0.393812	1.46331
Hezhou	70	0	3	2012	56952.9	0.00881475	1.22746	2.41	0.2	31.77	6523	0.414963	1.43499
Hezhou	70	0	3	2013	44019.6	0.00713145	1.18344	2.36	0.21	31.84	7521	0.423848	0.969381
Hezhou	70	0	3	2014	44980.8	0.00768397	1.16091	2.43	0.26	35.32	7623	0.440886	1.23068
Hezhou	70	0	3	2015	47338.3	0.00610247	1.18111	2.4124	0.2358	37.66	10000	0.471854	0.109589
Hezhou	70	0	3	2016	266929	0.00679606	1.2471	2.5658	0.21	37.67	16680	0.508468	0.178181
Hezhou	70	0	3	2017	255259	0.00947001	1.26428	2.6297	0.1925	41.205	20945	0.514281	0.0794116
Hezhou	70	0	3	2018	38313	0.00937667	1.31137	2.7481	0.1278	44.74	26252	0.570396	0.0555772
Hezhou	70	0	3	2019	104815	0.00704799	1.40448	2.9928	0.0923	45.78	28034	0.61969	0.0906607
Hebi	71	0	2	2005	48219.4	0.00726438	1	1.54	0.12	23.13	4381	0.121405	1.30996
Hebi	71	0	2	2006	69208.5	0.00625317	1.0857	1.59	0.12	23.37	3592	0.14101	1.39851
Hebi	71	0	2	2007	89240.3	0.00622038	1.20113	1.64	0.11	23.77	4391	0.170879	1.46714
Hebi	71	0	2	2008	103845	0.00737378	1.40991	1.64	0.12	21.76	4559	0.212114	2.11175
Hebi	71	0	2	2009	52290.4	0.00877667	1.38486	1.65	0.1	19.14	5515	0.212523	2.78421
Hebi	71	0	2	2010	82061.9	0.00523313	1.49645	1.68	0.09	18.26	6150	0.240943	3.46955
Hebi	71	0	2	2011	78468.3	0.00921502	1.64155	1.72	0.09	18.08	7653	0.269386	4.51973
Hebi	71	0	2	2012	103405	0.0106386	1.66025	1.73	0.11	18.88	6920	0.284261	5.06831
Hebi	71	0	2	2013	141332	0.00809327	1.60551	1.68	0.11	18.46	8037	0.277731	5.46686
Hebi	71	0	2	2014	105366	0.00874341	1.59695	1.5754	0.1339	23.33	7801	0.289775	5.99031
Hebi	71	0	2	2015	118217	0.00682544	1.5843	1.6354	0.1298	26.09	8328	0.305583	6.97721
Hebi	71	0	2	2016	133127	0.00736297	1.81136	1.6162	0.2073	26.76	9878	0.331409	7.31586
Hebi	71	0	2	2017	107239	0.00738112	1.81703	1.6021	0.2083	28.24	10950	0.367678	6.4532
Hebi	71	0	2	2018	164913	0.00800716	2.15139	1.6193	0.1218	29.72	12500	0.535935	6.72129
Hebi	71	0	2	2019	268973	0.00617852	2.28495	1.6733	0.1218	33.54	16400	0.559098	6.19408
Hegang	72	0	0	2005	5608.79	0.0092029	1	0.84	0.08	35.69	6859	0.0470045	0.120989
Hegang	72	0	0	2006	18444.1	0.00864862	0.982609	1.19	0.08	34.69	7073	0.0479181	0.123736
Hegang	72	0	0	2007	24096.3	0.00697926	1.12041	1.38	0.07	34.41	8906	0.0530656	0.292523
Hegang	72	0	0	2008	21256.6	0.00829175	1.34814	1.39	0.08	32.34	9926	0.0688892	0.375605
Hegang	72	0	0	2009	34878.4	0.0098447	1.3747	1.37	0.08	29.13	12985	0.0763528	3.31328
Hegang	72	0	0	2010	44842.3	0.0073419	1.51916	1.35	0.08	26.95	10444	0.0969436	1.88084
Hegang	72	0	0	2011	68862.5	0.0101908	1.86999	1.28	0.07	24.12	8794	0.11958	0.89323
Hegang	72	0	0	2012	81076.7	0.00890811	2.02763	1.25	0.07	23.71	9518	0.138316	0.912543
Hegang	72	0	0	2013	49616.6	0.0109396	1.84449	1.25	0.07	25.94	9519	0.142229	1.14312
Hegang	72	0	0	2014	83145	0.00601339	1.42592	1.18	0.0721	32.82	9637	0.129999	1.65084
Hegang	72	0	0	2015	136998	0.00454847	1.56636	1.1497	0.0645	34.93	9917	0.133608	1.88274
Hegang	72	0	0	2016	35175.7	0.00453037	1.55369	1.1739	0.0621	35.81	16248	0.140151	1.96524
Hegang	72	0	0	2017	11729.9	0.00486776	1.61737	1.0933	0.0674	36.625	17258	0.152678	0.861495
Hegang	72	0	0	2018	5654	0.005835	1.68672	1.0484	0.0686	37.44	18361	0.176664	0.0239378
Hegang	72	0	0	2019	943	0.00365197	1.91788	1.0882	0.0569	41.86	17653	0.198719	0.0301056
Heihe	73	0	0	2005	375829	0.0122475	1	1.87	0.27	46.15	8985	0.0446281	0.791643
Heihe	73	0	0	2006	1.15868e+06	0.0103099	0.780824	1.91	0.31	45.93	7640	0.0506103	0.620961
Heihe	73	0	0	2007	1.64282e+06	0.010589	0.844712	1.95	0.33	42.69	9563	0.0619668	0.606964
Heihe	73	0	0	2008	1.86026e+06	0.00985667	0.936907	1.93	0.27	39.53	12143	0.0720469	1.39469
Heihe	73	0	0	2009	1.19277e+06	0.0103371	1.00291	1.93	0.22	39.42	9321	0.0765743	1.2197
Heihe	73	0	0	2010	1.73352e+06	0.00788037	1.07255	1.92	0.2	38.09	10978	0.0886284	2.39823
Heihe	73	0	0	2011	1.54414e+06	0.0125249	1.04802	1.87	0.2	34.34	11481	0.10472	1.25502
Heihe	73	0	0	2012	1.58598e+06	0.0128556	1.02483	1.87	0.2	33.01	13408	0.116587	2.475
Heihe	73	0	0	2013	1.91335e+06	0.010023	1.09014	2.06	0.26	34.59	12698	0.123306	2.38464
Heihe	73	0	0	2014	945110	0.00969423	1.06719	2.1288	0.212	35.84	13746	0.134435	1.90209
Heihe	73	0	0	2015	299515	0.00967716	1.0078	2.1399	0.223	36.51	17666	0.146091	1.92201
Heihe	73	0	0	2016	199738	0.0147867	1.38387	1.3708	0.1524	37.7	17521	0.390966	1.74882
Heihe	73	0	0	2017	114446	0.00689456	1.27286	1.372	0.1512	38.88	15210	0.413523	2.19563
Heihe	73	0	0	2018	115887	0.00783785	1.01091	1.7765	0.1525	40.06	31200	0.228898	2.40096
Heihe	73	0	0	2019	136662	0.00576731	1.16037	1.8173	0.1136	45.4	33081	0.32696	2.27908
Hengshui	74	0	1	2005	554996	0.0238476	1	4.85	0.22	29.6	10444	0.23938	1.80009
Hengshui	74	0	1	2006	498289	0.0229024	1.00374	4.87	0.22	30.13	11426	0.255124	1.21502
Hengshui	74	0	1	2007	585237	0.0236432	1.06971	4.89	0.21	32.93	12442	0.263762	0.698562
Hengshui	74	0	1	2008	734856	0.0263563	1.26506	4.84	0.22	33.68	9308	0.301816	0.597825
Hengshui	74	0	1	2009	720785	0.0230336	1.26356	4.72	0.22	30.35	9744	0.305866	0.720928
Hengshui	74	0	1	2010	1.17903e+06	0.0189609	1.37614	5.24	0.23	29.63	11928	0.358799	0.851489
Hengshui	74	0	1	2011	1.53938e+06	0.0303356	1.53755	5.51	0.23	28.65	14253	0.344612	0.998502
Hengshui	74	0	1	2012	1.70308e+06	0.0343788	1.59436	5.87	0.24	29.58	23814	0.347432	1.14044
Hengshui	74	0	1	2013	1.95657e+06	0.0282051	1.59501	5.99	0.29	32.1	32736	0.361565	1.1528
Hengshui	74	0	1	2014	1.65646e+06	0.023603	1.5132	5.7719	0.2975	37.65	19975	0.389115	1.15166
Hengshui	74	0	1	2015	1.91247e+06	0.0250512	1.59251	5.5891	0.2853	40	50099	0.413294	0.890469
Hengshui	74	0	1	2016	2.20822e+06	0.0286305	1.92164	5.3057	0.2852	39.96	67896	0.49605	1.16019
Hengshui	74	0	1	2017	1.74517e+06	0.0318052	2.01186	5.0874	0.215	43.04	86846	0.668296	1.12097
Hengshui	74	0	1	2018	1969287	0.0268882	1.91201	4.8685	0.17	46.12	111682	0.668541	1.29581
Hengshui	74	0	1	2019	2086614	0.0228317	1.81779	5.0218	0.2531	52.9	145722	0.655014	1.25868
Hengyang	75	3	2	2005	195848	0.028621	1	7.27	0.58	36.56	16832	0.139125	2.35537
Hengyang	75	3	2	2006	344614	0.0282838	1.08058	7.38	0.61	35.99	15836	0.154392	2.37153
Hengyang	75	3	2	2007	187075	0.027184	1.37297	7.47	0.55	36.51	18431	0.188575	2.2567
Hengyang	75	3	2	2008	126348	0.0367249	1.49923	7.32	0.52	35.19	19754	0.215675	2.34147
Hengyang	75	3	2	2009	133607	0.0441909	1.65387	8.22	0.48	36.57	33500	0.233183	2.11426
Hengyang	75	3	2	2010	467225	0.0381377	1.81472	7.71	0.7	35.92	36152	0.27478	1.89499
Hengyang	75	3	2	2011	643498	0.0584972	1.94469	7.59	0.68	34.63	29046	0.313276	1.80559
Hengyang	75	3	2	2012	822364	0.0448531	2.01529	7.85	0.68	35.01	38854	0.345884	1.93862
Hengyang	75	3	2	2013	768807	0.0369721	1.99578	7.58	0.69	36.49	44446	0.375336	2.14191
Hengyang	75	3	2	2014	1.19668e+06	0.0358823	2.00076	7.6748	0.8189	38.28	56539	0.424888	2.29691
Hengyang	75	3	2	2015	1.30707e+06	0.0345333	2.08221	7.3945	0.7032	40.16	56388	0.481343	2.58596
Hengyang	75	3	2	2016	1.12068e+06	0.0322448	2.17662	7.234	0.6859	43.38	66336	0.533134	2.78546
Hengyang	75	3	2	2017	1.6265e+06	0.0382744	2.04182	7.0262	0.4911	49.355	110166	0.560613	2.86984
Hengyang	75	3	2	2018	1496620	0.0443077	2.15092	6.4795	0.4755	55.33	138700	0.658689	3.21182
Hengyang	75	3	2	2019	2060140	0.0340054	2.20741	7.7312	0.6164	56.36	151828	0.674425	3.26849
Hohhot	76	3	3	2005	479459	0.0396869	1	4.56	1.26	56.31	16344	0.246654	4.37823
Hohhot	76	3	3	2006	357756	0.0437326	1.21782	4.55	1.23	55.29	16625	0.300128	4.19227
Hohhot	76	3	3	2007	221622	0.0400936	1.55465	4.55	1.23	56.62	18465	0.367903	4.00159
Hohhot	76	3	3	2008	334977	0.0426387	1.77815	4.55	1.29	56.16	17710	0.418693	3.67303
Hohhot	76	3	3	2009	237164	0.0456977	2.23383	4.51	1.36	59.16	20016	0.520415	3.22206
Hohhot	76	3	3	2010	502742	0.036709	1.9466	4.68	1.37	58.71	23126	0.592289	2.97024
Hohhot	76	3	3	2011	645023	0.0435471	2.26146	4.75	1.42	58.69	21405	0.670754	2.56285
Hohhot	76	3	3	2012	523532	0.04516	3.06339	4.88	1.48	58.68	24683	0.721741	1.56642
Hohhot	76	3	3	2013	448147	0.0443623	2.62343	4.94	2.03	63.05	55225	0.653106	1.81504
Hohhot	76	3	3	2014	483230	0.0377602	2.29031	5.04	2.1	66.36	77948	0.686607	1.24422
Hohhot	76	3	3	2015	537405	0.0361263	2.75172	5.0939	2.1103	67.86	86491	0.743478	0.937316
Hohhot	76	3	3	2016	600372	0.0338146	2.76763	5.1287	2.1313	68.56	100791	0.771347	1.92213
Hohhot	76	3	3	2017	498344	0.038566	2.13397	5.0654	2.1231	68.615	135757	0.75525	0.790823
Hohhot	76	3	3	2018	559400	0.0530192	1.87899	4.8398	1.9045	68.67	27627	0.690215	0.471052
Hohhot	76	3	3	2019	635000	0.0534644	1.69614	5.7654	2.7748	66.41	28173	0.622112	0.643205
Hulunbuir	77	0	3	2005	62164.8	0.0192756	1	3.25	0.31	42.33	10077	0.0842212	0.98237
Hulunbuir	77	0	3	2006	66217.8	0.0209723	1.07276	3.26	0.31	43.17	12500	0.107499	0.723628
Hulunbuir	77	0	3	2007	1.86065e+06	0.0214893	1.29663	3.2	0.34	42.46	13705	0.134176	0.712179
Hulunbuir	77	0	3	2008	150976	0.021733	1.67103	3.86	0.35	40.81	9700	0.17136	0.621926
Hulunbuir	77	0	3	2009	149319	0.0221307	1.95175	3.8	0.33	41.12	10832	0.217854	0.727276
Hulunbuir	77	0	3	2010	131884	0.0174006	2.17102	3.77	0.33	38.31	10836	0.263058	0.60044
Hulunbuir	77	0	3	2011	148701	0.0276007	2.45203	3.76	0.36	36.74	13912	0.322623	0.535239
Hulunbuir	77	0	3	2012	174071	0.0232728	2.69817	3.68	0.44	34.95	14678	0.362995	0.505919
Hulunbuir	77	0	3	2013	262709	0.0200813	2.32652	3.63	0.51	33.92	14795	0.373512	0.986379
Hulunbuir	77	0	3	2014	301984	0.0202162	2.34706	3.59	0.59	37.21	17494	0.398586	0.240426
Hulunbuir	77	0	3	2015	360914	0.0193119	2.28734	3.5464	0.578	39.06	16373	0.422929	0.144902
Hulunbuir	77	0	3	2016	428763	0.0176509	2.35426	3.5712	0.7604	40	20999	0.376972	0.197387
Hulunbuir	77	0	3	2017	490718	0.0176435	1.66784	3.3434	0.5934	44.635	22584	0.415283	0.219281
Hulunbuir	77	0	3	2018	416700	0.0166367	1.43487	3.3486	0.5684	49.27	19069	0.372969	0.734909
Hulunbuir	77	0	3	2019	352000	0.013175	1.36972	3.6048	0.6081	48.73	22400	0.370437	0.170633
Huludao	78	0	0	2005	881104	0.018995	1	2.79	0.34	37.56	9000	0.130171	0.65203
Huludao	78	0	0	2006	587277	0.0172043	1.14309	2.92	0.33	37.91	10000	0.149148	0.228803
Huludao	78	0	0	2007	656545	0.0170213	1.33105	2.78	0.34	36.78	13000	0.176469	0.446297
Huludao	78	0	0	2008	461527	0.0157697	1.58388	2.76	0.35	38.82	10289	0.196153	0.777029
Huludao	78	0	0	2009	331318	0.0167967	1.43756	2.64	0.31	42.42	12000	0.201712	1.1412
Huludao	78	0	0	2010	432131	0.0129085	1.4976	2.83	0.35	40.04	13047	0.234842	2.77694
Huludao	78	0	0	2011	504702	0.0221066	1.74069	2.86	0.36	39	16958	0.292558	4.30736
Huludao	78	0	0	2012	598836	0.0233643	1.90665	2.88	0.42	39	20577	0.352614	4.63121
Huludao	78	0	0	2013	672409	0.0193386	1.56305	2.77	0.46	39.99	27062	0.284965	5.0735
Huludao	78	0	0	2014	781598	0.0167312	1.42937	2.7645	0.4477	42.53	29200	0.272644	4.73237
Huludao	78	0	0	2015	689659	0.0151254	1.48507	2.6854	0.4527	44.37	33654	0.29044	0.151482
Huludao	78	0	0	2016	351290	0.0159559	1.42795	2.6387	0.4564	48.36	41791	0.2985	0.0345054
Huludao	78	0	0	2017	505100	0.0208541	1.63518	2.6219	0.4083	45.44	65038	0.356287	0.353606
Huludao	78	0	0	2018	365361	0.0139593	1.93396	2.5134	0.3254	42.52	28444	0.43544	0.284649
Huludao	78	0	0	2019	669390	0.0111082	1.99293	2.4613	0.1454	46.08	57065	0.464897	0.250261
Huzhou	79	3	1	2005	1.61046e+06	0.0318955	1	2.24	0.25	35.39	10784	0.265561	8.15125
Huzhou	79	3	1	2006	2.08327e+06	0.0321033	1.07953	2.61	0.29	34.2	11853	0.284385	7.7677
Huzhou	79	3	1	2007	2.68356e+06	0.0298554	1.19903	2.71	0.3	34.94	13915	0.305383	6.90831
Huzhou	79	3	1	2008	3.35358e+06	0.0288601	1.31635	2.72	0.37	34.66	14149	0.316481	5.29693
Huzhou	79	3	1	2009	2.78287e+06	0.0297411	1.33285	2.73	0.37	36.77	15378	0.324544	5.02559
Huzhou	79	3	1	2010	3.88141e+06	0.0238059	1.47214	2.81	0.4	37.07	18308	0.343374	4.67577
Huzhou	79	3	1	2011	4.63482e+06	0.038367	1.53678	2.89	0.32	38.56	22669	0.366897	3.89804
Huzhou	79	3	1	2012	4.64901e+06	0.0409784	1.54589	3.09	0.4	39.37	25308	0.353356	3.87481
Huzhou	79	3	1	2013	4.93099e+06	0.0377845	1.59572	3.2	0.45	40.17	23202.5	0.374098	3.57939
Huzhou	79	3	1	2014	5.38839e+06	0.0324708	1.64965	3.2227	0.4425	42.77	21097	0.395722	3.07887
Huzhou	79	3	1	2015	5.75008e+06	0.0300075	1.68228	3.2015	0.4384	44.87	26224	0.416371	2.93446
Huzhou	79	3	1	2016	6.2544e+06	0.0314313	1.86185	3.2467	0.4271	46.29	33091	0.454822	3.0407
Huzhou	79	3	1	2017	6.57079e+06	0.0370533	1.55345	3.2845	0.4577	47.375	44473	0.491494	2.77926
Huzhou	79	3	1	2018	7709825	0.0334406	1.71564	3.327	0.4626	48.46	52509	0.573976	3.20922
Huzhou	79	3	1	2019	8385924	0.0335184	1.90913	3.7756	0.5159	44.63	315252	0.637438	4.24295
Huaihua	80	0	2	2005	15874.1	0.0199731	1	4.86	0.2	45.33	10200	0.124878	0.518035
Huaihua	80	0	2	2006	18069.3	0.0224528	1.03135	4.84	0.3	44.87	11458	0.138551	0.447838
Huaihua	80	0	2	2007	9067.2	0.0214453	1.27562	4.86	0.31	43.04	12407	0.169066	0.470561
Huaihua	80	0	2	2008	2002.89	0.0158229	1.53556	4.81	0.32	41.68	11651	0.203385	0.554191
Huaihua	80	0	2	2009	16135	0.0175008	1.44731	4.94	0.36	44.45	13343	0.227248	0.619132
Huaihua	80	0	2	2010	13278.5	0.0169596	1.65651	5.06	0.4	42.76	16200	0.263436	0.615834
Huaihua	80	0	2	2011	16476.9	0.0231112	1.82092	5.21	0.4	40.33	19756	0.306166	0.529924
Huaihua	80	0	2	2012	9231.51	0.0301424	2.20471	5.45	0.42	40.62	23203	0.344009	0.513543
Huaihua	80	0	2	2013	42538.1	0.0249782	2.20167	5.25	0.44	41.95	25482	0.388079	0.51359
Huaihua	80	0	2	2014	60411.8	0.0252575	2.17237	5.4103	0.4434	41.85	30382	0.415256	0.564949
Huaihua	80	0	2	2015	22825	0.0247966	2.20666	4.8442	0.3174	43.68	34256	0.481975	0.581097
Huaihua	80	0	2	2016	38049.4	0.0266772	2.92793	5.0304	0.3255	47.46	46284	0.532223	0.202858
Huaihua	80	0	2	2017	52926.8	0.0253175	1.85205	4.8128	0.2738	52.25	61630	0.557302	0.235063
Huaihua	80	0	2	2018	47427	0.0249292	1.94421	4.8332	0.2907	57.04	76476	0.597162	0.255794
Huaihua	80	0	2	2019	77963	0.0208743	1.89643	6.0185	0.3414	58.37	86137	0.582155	0.280774
Huai'an	81	3	1	2005	384763	0.023965	1	5.76	0.29	33.14	13297	0.169016	0.97263
Huai'an	81	3	1	2006	514789	0.0233551	1.12933	5.73	0.22	34.11	14829	0.20045	1.38757
Huai'an	81	3	1	2007	672358	0.0242802	1.21534	5.66	0.2	34.79	17353	0.218139	2.73358
Huai'an	81	3	1	2008	815923	0.0232757	1.3157	5.79	0.22	35	16768	0.239935	3.39293
Huai'an	81	3	1	2009	710659	0.0235575	1.52729	5.68	0.19	36.49	20133	0.295586	3.73857
Huai'an	81	3	1	2010	990279	0.0225646	1.74611	5.94	0.21	39.26	23312	0.353378	5.01701
Huai'an	81	3	1	2011	1.15884e+06	0.035193	2.00203	5.99	0.2	39.78	29606	0.41381	6.03977
Huai'an	81	3	1	2012	2.11457e+06	0.0366668	2.19374	6.35	0.25	40.8	35510	0.449862	6.94003
Huai'an	81	3	1	2013	1.69577e+06	0.0346565	2.25734	6.31	0.65	41.75	59000	0.340578	3.68267
Huai'an	81	3	1	2014	1.68378e+06	0.0320142	2.02167	6.5	0.68	44.08	78024	0.330603	2.98717
Huai'an	81	3	1	2015	1.95296e+06	0.0331681	2.23874	6.2573	0.5942	45.93	103864	0.37855	2.87143
Huai'an	81	3	1	2016	2.26374e+06	0.038823	2.49714	6.2598	0.52	47.74	145327	0.443345	2.64314
Huai'an	81	3	1	2017	1.96247e+06	0.0442818	2.48658	6.1055	0.4887	47.95	185800	0.515843	2.31274
Huai'an	81	3	1	2018	2221188	0.0366957	3.09656	4.8048	0.5422	48.16	217948	0.763983	2.25288
Huai'an	81	3	1	2019	2329000	0.0310245	3.23186	5.9626	0.8284	48.25	247115	0.842762	1.88965
Huaibei	82	0	2	2005	39277.7	0.00855768	1	2.86	0.1	32.84	6016	0.0952987	0.211225
Huaibei	82	0	2	2006	36966.4	0.00864563	1.04678	2.17	0.1	35.11	6335	0.105552	1.17485
Huaibei	82	0	2	2007	42746.5	0.00801045	1.22445	2.14	0.1	33.72	7152	0.128638	1.72813
Huaibei	82	0	2	2008	70191.3	0.0120795	1.60562	2.14	0.1	30.16	15521	0.174807	1.74991
Huaibei	82	0	2	2009	65414.2	0.00914189	1.55978	2.08	0.1	29.02	6287	0.178528	2.46266
Huaibei	82	0	2	2010	92876.7	0.00825714	1.88621	2.03	0.11	26.61	8571	0.221499	2.75881
Huaibei	82	0	2	2011	108098	0.0103208	2.02281	2.1	0.29	25.21	4289	0.254315	3.42038
Huaibei	82	0	2	2012	193669	0.0135314	2.09475	2.09	0.12	25.58	9320	0.278269	3.82738
Huaibei	82	0	2	2013	267215	0.0123245	1.94676	2.15	0.2	25.13	10878	0.246036	3.97996
Huaibei	82	0	2	2014	317931	0.011589	1.97404	2.1828	0.1705	28.95	11852	0.275818	4.38451
Huaibei	82	0	2	2015	354466	0.0096871	1.91555	2.1736	0.1666	34.1	12851	0.327498	5.1221
Huaibei	82	0	2	2016	395673	0.0101352	2.02162	2.3896	0.133	35.95	15779	0.372239	5.62403
Huaibei	82	0	2	2017	364354	0.0115798	2.31931	2.2713	0.1314	37.255	19587	0.428594	4.81772
Huaibei	82	0	2	2018	435536	0.0116985	2.43965	2.3369	0.3529	38.56	36897	0.489093	1.79015
Huaibei	82	0	2	2019	508760	0.00902266	2.62408	2.2967	0.1845	50.51	43413	0.565954	1.86254
Huainan	83	0	2	2005	23710.2	0.0136892	1	2.42	0.24	35.63	7551	0.0946839	4.47902
Huainan	83	0	2	2006	28314.3	0.0123427	1.06461	2.55	0.24	34.86	8361	0.110101	4.61256
Huainan	83	0	2	2007	27414.2	0.0107453	1.10023	2.63	0.24	35.35	9322	0.121765	3.5514
Huainan	83	0	2	2008	20934.4	0.0111082	1.3989	2.61	0.24	30.21	8528	0.159333	1.56981
Huainan	83	0	2	2009	20156.8	0.011856	1.44453	2.67	0.27	29	9492	0.166483	1.61346
Huainan	83	0	2	2010	47431.8	0.00956702	1.61431	2.63	0.34	27.8	10415	0.184572	1.08775
Huainan	83	0	2	2011	57602.8	0.0160622	1.76018	2.79	0.35	27.09	12241	0.190429	1.43878
Huainan	83	0	2	2012	153693	0.0174698	1.87157	2.81	0.38	28.16	13195	0.220212	1.74739
Huainan	83	0	2	2013	247741	0.0131463	1.82814	2.84	0.45	29.87	11995	0.231466	1.83505
Huainan	83	0	2	2014	218222	0.0121404	1.69524	2.7943	0.4255	33.78	12475	0.242216	1.55782
Huainan	83	0	2	2015	185542	0.0116393	1.82404	3.649	0.4063	39.53	17219	0.272958	1.49872
Huainan	83	0	2	2016	165905	0.0185071	1.96116	3.6016	0.3665	40.55	46841	0.317006	1.60484
Huainan	83	0	2	2017	178344	0.0183897	2.06294	3.5487	0.3897	41.59	54637	0.361691	1.4705
Huainan	83	0	2	2018	287159	0.0173172	2.25195	3.4831	0.4058	42.63	63810	0.405533	1.72745
Huainan	83	0	2	2019	389809	0.0134805	2.54456	3.6792	0.3378	49.27	72811	0.487495	1.67515
Huanggang	84	3	2	2005	127122	0.0256833	1	6.74	0.42	35.91	17600	0.104234	1.62789
Huanggang	84	3	2	2006	161257	0.0248454	1.03362	6.84	0.38	36.77	15500	0.119302	1.88076
Huanggang	84	3	2	2007	264215	0.0268126	1.15642	6.49	0.38	35.06	25000	0.131924	1.81435
Huanggang	84	3	2	2008	337998	0.0267472	1.36573	6.72	0.33	33.95	29192	0.165132	1.52062
Huanggang	84	3	2	2009	277225	0.0343063	1.52878	6.52	0.34	33.05	31000	0.198908	1.43813
Huanggang	84	3	2	2010	138434	0.0227967	1.57737	6.11	0.26	33.3	24200	0.219303	1.04321
Huanggang	84	3	2	2011	161070	0.0301189	1.74178	7.27	0.45	33.32	21870	0.285783	0.139148
Huanggang	84	3	2	2012	219207	0.0338317	1.7756	7.35	0.33	33.13	26303	0.328617	0.19222
Huanggang	84	3	2	2013	275171	0.0305423	2.16447	6.2	0.38	34.11	28694	0.299449	0.308791
Huanggang	84	3	2	2014	326828	0.0290865	2.58346	6.61	0.51	35.36	45200	0.222228	0.364418
Huanggang	84	3	2	2015	374031	0.0288568	1.53561	6.8593	0.401	37.2	55000	0.249226	0.423185
Huanggang	84	3	2	2016	417607	0.0300885	3.72273	7.2644	0.4247	39.21	70800	0.255603	0.519621
Huanggang	84	3	2	2017	50313.3	0.0333566	1.00105	6.5164	0.4551	39.925	99700	0.245399	0.140248
Huanggang	84	3	2	2018	81295	0.0304324	0.982828	6.4654	0.4335	40.64	126600	0.258497	0.180753
Huanggang	84	3	2	2019	656000	0.028227	1.02338	6.3834	0.3945	44.91	110800	0.293607	0.175471
Huangshan	85	0	2	2005	56854.6	0.0102279	1	1.48	0.13	47.7	8564	0.182	2.65394
Huangshan	85	0	2	2006	64976.2	0.0109024	1.10341	1.52	0.13	47.04	9817	0.2165	2.73966
Huangshan	85	0	2	2007	80445.6	0.0105692	1.16151	1.5	0.14	48.3	9915	0.241212	3.52432
Huangshan	85	0	2	2008	93217.1	0.00970556	1.24857	1.47	0.14	46.86	10479	0.272817	3.54694
Huangshan	85	0	2	2009	104902	0.0115382	1.23364	1.45	0.15	46.04	11414	0.284563	3.68987
Huangshan	85	0	2	2010	165071	0.00883541	1.31937	1.43	0.16	43.2	8482	0.328714	3.72843
Huangshan	85	0	2	2011	230890	0.0141844	1.58441	1.41	0.16	41.99	7634	0.388528	3.48249
Huangshan	85	0	2	2012	394007	0.0144521	1.71787	1.43	0.17	42.33	9140	0.412568	3.24418
Huangshan	85	0	2	2013	427722	0.0117361	1.74418	1.43	0.18	42.66	10022	0.401963	3.28001
Huangshan	85	0	2	2014	501452	0.00728411	1.83593	1.4169	0.167	43.06	9818	0.444605	3.35853
Huangshan	85	0	2	2015	343388	0.00640052	1.8074	1.3974	0.1675	49.73	11039	0.468517	1.95652
Huangshan	85	0	2	2016	380987	0.00636609	1.84842	1.435	0.1785	51.35	13489	0.49827	1.93047
Huangshan	85	0	2	2017	398658	0.0072605	1.57404	1.4043	0.1611	54.03	15991	0.543091	1.85139
Huangshan	85	0	2	2018	503020	0.00830997	1.60825	1.4131	0.1333	56.71	17613	0.560362	2.02622
Huangshan	85	0	2	2019	680099	0.006185	1.85526	1.5773	0.2589	57.82	20135	0.631533	1.82635
Huangshi	86	0	2	2005	240879	0.0177429	1	2.61	0.29	39.8	8568	0.114748	5.26993
Huangshi	86	0	2	2006	310942	0.0171197	1.07745	2.65	0.33	39.07	9742	0.132048	4.67319
Huangshi	86	0	2	2007	357761	0.016993	1.21696	2.87	0.35	38.9	10908	0.150058	4.14394
Huangshi	86	0	2	2008	484457	0.019179	1.44173	2.74	0.36	39.1	14500	0.178674	3.7822
Huangshi	86	0	2	2009	322885	0.0211502	1.37205	2.94	0.39	37.13	15200	0.173367	4.12136
Huangshi	86	0	2	2010	397395	0.0134289	1.30733	2.86	0.5	35.01	16975	0.157382	3.16683
Huangshi	86	0	2	2011	650946	0.0220981	1.83315	2.8	0.34	30.19	18400	0.292285	2.21861
Huangshi	86	0	2	2012	693617	0.0231296	2.05984	2.55	0.38	29.79	20054	0.324283	2.55272
Huangshi	86	0	2	2013	734408	0.0185901	2.00029	2.86	0.49	30.44	21500	0.341925	2.61594
Huangshi	86	0	2	2014	885572	0.017288	1.93948	2.83	0.51	32.01	30600	0.365166	2.76183
Huangshi	86	0	2	2015	1.09417e+06	0.0165812	1.84994	2.8427	0.4786	35.8	41600	0.382874	0.671145
Huangshi	86	0	2	2016	964937	0.0160604	1.96123	2.8279	0.4968	36	56900	0.424691	0.775767
Huangshi	86	0	2	2017	922629	0.0174145	2.05853	2.8376	0.5069	35.705	70864	0.481481	0.697411
Huangshi	86	0	2	2018	1309124	0.0196856	2.11299	2.8019	0.4535	35.41	79617	0.529535	0.784542
Huangshi	86	0	2	2019	204373	0.0168896	2.24498	3.0959	0.4878	43.18	87147	0.589511	0.861464
Huizhou	87	2	1	2005	8.5988e+06	0.067333	1	3.92	0.41	33.59	16087	0.123206	10.4653
Huizhou	87	2	1	2006	9.58674e+06	0.0695504	1.07069	3.88	0.39	33.31	17934	0.138945	8.72924
Huizhou	87	2	1	2007	1.0669e+07	0.0708321	1.12937	4.01	0.41	33.98	20726	0.145048	8.11886
Huizhou	87	2	1	2008	1.22946e+07	0.0533722	1.26604	4.12	0.43	34.12	19911	0.175178	7.16368
Huizhou	87	2	1	2009	1.17095e+07	0.0511414	1.29127	4.1	0.44	37.85	21674	0.182448	6.73233
Huizhou	87	2	1	2010	1.33988e+07	0.0410911	1.3884	4.09	0.42	35.15	19366	0.215195	5.50353
Huizhou	87	2	1	2011	1.45687e+07	0.0561255	1.53797	4.49	0.5	35.99	21278	0.246971	4.72031
Huizhou	87	2	1	2012	1.83564e+07	0.068133	1.59052	4.59	0.52	36.57	23318	0.266017	4.58711
Huizhou	87	2	1	2013	2.03152e+07	0.0554379	1.70261	4.86	0.46	37	23765	0.311075	4.17523
Huizhou	87	2	1	2014	2.22309e+07	0.0510206	1.73157	4.8585	0.4911	38.74	26423	0.326679	4.00913
Huizhou	87	2	1	2015	2.25818e+07	0.0455472	1.70498	5.0343	0.5064	40.2	29108	0.341838	2.28513
Huizhou	87	2	1	2016	2.07263e+07	0.0457663	1.69675	5.3951	0.5382	41.12	30522	0.355095	2.32276
Huizhou	87	2	1	2017	1.45917e+08	0.0520803	1.55535	5.2694	0.6329	42.075	28877	0.387853	1.95065
Huizhou	87	2	1	2018	22088958	0.0578604	1.6207	5.3939	0.6701	43.03	334939	0.431315	10.6194
Huizhou	87	2	1	2019	18217372	0.0478183	1.55894	7.512	1.0688	43.16	430100	0.415153	1.55562
Jixi	88	0	0	2005	97036.1	0.0189686	1	1.99	0.13	40.11	17779	0.0711034	0.415271
Jixi	88	0	0	2006	142681	0.0186811	1.14801	1.97	0.15	39.46	20822	0.0753738	0.381474
Jixi	88	0	0	2007	260803	0.0170916	1.20153	1.96	0.15	41.64	23457	0.0888373	0.501241
Jixi	88	0	0	2008	310224	0.0227163	1.41888	1.97	0.14	40.97	27444	0.112533	0.492233
Jixi	88	0	0	2009	313974	0.0205032	1.45962	1.98	0.11	34.26	34000	0.127181	0.467991
Jixi	88	0	0	2010	460443	0.01949	1.47695	1.93	0.26	32.14	42800	0.151661	1.0516
Jixi	88	0	0	2011	441120	0.020869	1.63894	1.94	0.13	31.57	23320	0.184801	1.04223
Jixi	88	0	0	2012	596224	0.0186482	1.70123	1.85	0.12	30.71	25019	0.212532	1.09015
Jixi	88	0	0	2013	651307	0.0133723	1.79595	1.65	0.11	32.29	24100	0.30048	1.0786
Jixi	88	0	0	2014	400446	0.0127135	1.46319	1.9175	0.1255	35.87	23710	0.210308	1.19769
Jixi	88	0	0	2015	144332	0.0117768	1.36536	2.0037	0.1121	37.61	24078	0.182027	1.77137
Jixi	88	0	0	2016	108458	0.0106298	1.39507	1.9619	0.1042	40.08	31128	0.201135	1.98617
Jixi	88	0	0	2017	123906	0.0113011	1.39523	1.7303	0.1014	40.315	35738	0.242654	1.96766
Jixi	88	0	0	2018	132642	0.0176013	1.43926	1.7598	0.1	40.55	42097.5	0.278148	2.11855
Jixi	88	0	0	2019	188889	0.013623	1.62907	1.68	0.1239	40.65	48457	0.366135	0.00631902
Ji'an	89	0	2	2005	73317.8	0.0230856	1	4.55	0.28	36.36	21847	0.141193	4.97828
Ji'an	89	0	2	2006	81460.4	0.0216259	1.0603	4.42	0.29	35.93	20939	0.16226	4.82799
Ji'an	89	0	2	2007	117232	0.117718	1.13542	4.37	0.29	33.4	25392	0.2002	4.56064
Ji'an	89	0	2	2008	184493	0.0188135	1.3048	4.08	0.3	30.03	20738	0.25805	4.06729
Ji'an	89	0	2	2009	301492	0.0239441	1.3071	4.55	0.3	29.29	26503	0.292347	4.03081
Ji'an	89	0	2	2010	658455	0.0208101	1.55803	4.51	0.32	29.67	26972	0.357581	4.04472
Ji'an	89	0	2	2011	1.30441e+06	0.0324353	1.49564	4.2	0.33	28.36	30491	0.400484	3.60151
Ji'an	89	0	2	2012	1.61659e+06	0.0327289	1.5649	4.55	0.35	30.33	39304	0.439415	3.52909
Ji'an	89	0	2	2013	2.02595e+06	0.0252551	1.48412	4.08	0.41	31.67	42378	0.327668	3.712
Ji'an	89	0	2	2014	2.45992e+06	0.0228547	1.52547	4.7339	0.459	32.51	50082	0.345456	3.87133
Ji'an	89	0	2	2015	2.7247e+06	0.0211754	1.39672	5.2508	0.4652	34.16	51032	0.34681	4.31704
Ji'an	89	0	2	2016	2.93109e+06	0.0254145	1.56586	4.5289	0.4553	35.53	77872	0.39162	4.62695
Ji'an	89	0	2	2017	3.06183e+06	0.0299967	1.16612	4.7937	0.48	39.12	91200	0.420451	4.36626
Ji'an	89	0	2	2018	3076495	0.0206429	1.22264	5.1112	0.3916	42.71	21200	0.48343	4.61787
Ji'an	89	0	2	2019	3538602	0.0193228	1.34009	5.6645	0.3295	44.4	109800	0.514803	4.23715
Jilin	90	0	0	2005	322275	0.0461891	1	5.18	0.45	39.09	20354	0.177378	0.906228
Jilin	90	0	0	2006	354937	0.0471744	1.0986	5.15	0.47	39.28	24569	0.20444	2.698
Jilin	90	0	0	2007	289459	0.0419279	1.49451	5.16	0.44	37.27	26216	0.295692	2.09128
Jilin	90	0	0	2008	559057	0.034941	1.82742	5.12	0.46	38.31	24854	0.388088	1.68844
Jilin	90	0	0	2009	281697	0.0390804	1.94163	5.17	0.45	39.33	31736	0.453453	1.69285
Jilin	90	0	0	2010	365659	0.0322721	2.19966	5.12	0.47	39.44	34406	0.541545	1.60933
Jilin	90	0	0	2011	361716	0.0426085	2.3056	5.06	0.48	39.46	23771	0.575013	1.74952
Jilin	90	0	0	2012	308825	0.0411939	2.60253	5.48	0.53	40.32	31206	0.6215	1.82968
Jilin	90	0	0	2013	316484	0.0337226	2.64622	5.43	0.7	41.46	31730	0.590837	1.89822
Jilin	90	0	0	2014	520739	0.0309766	2.06475	5.4	0.68	42.66	46085	0.550824	2.40696
Jilin	90	0	0	2015	399863	0.029044	2.04469	5.0443	0.6908	44.03	59997	0.598223	2.84324
Jilin	90	0	0	2016	311055	0.0283959	2.25278	5.16	0.6137	47.18	72141	0.6287	3.26288
Jilin	90	0	0	2017	412413	0.0301355	2.24212	5.1806	0.5977	52.995	86027	0.626366	1.62969
Jilin	90	0	0	2018	585448	0.0271844	2.44469	5.3134	0.5622	58.81	95498	0.646618	0.0284124
Jilin	90	0	0	2019	419258	0.0220274	1.48281	5.6665	0.6749	52.47	110660	0.394594	0.177827
Jinan	91	2	1	2005	1.43523e+06	0.0931335	1	9.64	1.96	46.8	37975	0.19269	2.32902
Jinan	91	2	1	2006	1.90491e+06	0.093789	1.13319	9.88	2.08	47.51	40528	0.21579	2.43911
Jinan	91	2	1	2007	2.50933e+06	0.09217	1.23341	10.02	2.25	48.95	47000	0.216783	1.59812
Jinan	91	2	1	2008	3.142e+06	0.0855526	1.38484	10.07	2.49	50.1	51000	0.250201	1.95809
Jinan	91	2	1	2009	2.08059e+06	0.0843836	1.47768	10.17	2.4	51.05	51000	0.271894	1.99795
Jinan	91	2	1	2010	2.68262e+06	0.0736822	1.56575	10.35	2.5	52.62	47000	0.305988	2.04756
Jinan	91	2	1	2011	3.81017e+06	0.112179	1.58241	10.51	2.65	53.09	53000	0.331101	2.02256
Jinan	91	2	1	2012	3.59168e+06	0.124339	1.72352	10.56	2.83	54.39	57675	0.339482	1.59655
Jinan	91	2	1	2013	3.34167e+06	0.143512	1.79548	11.3	3.39	55.3	53343	0.353153	1.53937
Jinan	91	2	1	2014	3.70884e+06	0.120047	1.92375	10.5571	3.0496	55.78	57359	0.405622	1.52161
Jinan	91	2	1	2015	3.89359e+06	0.136256	2.03014	10.4776	3.2116	57.18	300300	0.462502	1.6803
Jinan	91	2	1	2016	5.09487e+06	0.141063	2.04895	10.4419	3.5307	58.9	413900	0.480959	1.8215
Jinan	91	2	1	2017	4.90472e+06	0.143598	2.15254	10.5279	3.7958	59.71	487300	0.545056	1.71426
Jinan	91	2	1	2018	5647412	0.124989	2.43348	10.1918	4.2985	60.52	616100	0.603551	2.35179
Jinan	91	2	1	2019	6443021	0.10225	2.54054	14.369	6.3737	61.79	695400	0.644431	1.65668
Jining	92	3	1	2005	939048	0.042078	1	8.29	0.34	31.29	26541	0.21149	1.58046
Jining	92	3	1	2006	1.17081e+06	0.0457139	1.06759	8.49	0.33	31.98	30113	0.236917	1.92105
Jining	92	3	1	2007	1.25876e+06	0.0438496	1.24811	8.56	0.33	32.39	34163	0.289335	1.75322
Jining	92	3	1	2008	1.27436e+06	0.0437135	1.48639	8.4	0.31	32.13	24618	0.342284	1.24888
Jining	92	3	1	2009	1.07046e+06	0.0401536	1.45525	8.1	0.27	33.06	27467	0.37	1.26915
Jining	92	3	1	2010	1.52233e+06	0.0358906	1.59719	8.38	0.3	34.05	31689	0.40209	1.19233
Jining	92	3	1	2011	1.93445e+06	0.0577312	1.67926	8.46	0.32	34.85	33734	0.404735	1.59456
Jining	92	3	1	2012	2.00893e+06	0.0597067	1.71343	7.7	0.4	35.87	41102	0.415283	1.51765
Jining	92	3	1	2013	2.03281e+06	0.0513131	1.53949	8.65	0.64	36.92	55699	0.379365	1.44546
Jining	92	3	1	2014	2.00038e+06	0.0507778	1.60699	8.5411	0.6568	39.58	80400	0.415446	1.42744
Jining	92	3	1	2015	2.2303e+06	0.0414927	2.25203	8.2677	0.592	41.43	50100	0.456787	1.48376
Jining	92	3	1	2016	2.33524e+06	0.0459074	1.95663	8.2665	0.6545	43.51	54515	0.504763	0.816881
Jining	92	3	1	2017	2.27818e+06	0.0558221	1.6405	8.0277	0.6091	44.115	147201	0.562924	0.837397
Jining	92	3	1	2018	2185594	0.0475964	1.68626	8.154	0.5627	44.72	180300	0.600526	0.308752
Jining	92	3	1	2019	2841692	0.0406136	1.54565	9.0978	0.599	48.2	221500	0.598922	0.720863
Jiamusi	93	0	0	2005	430981	0.0265124	1	2.65	0.28	49.01	19402	0.077542	0.0584692
Jiamusi	93	0	0	2006	667948	0.026506	1.07137	2.6	0.27	49.02	23000	0.0911145	0.483879
Jiamusi	93	0	0	2007	1.09028e+06	0.0250962	1.27358	2.9	0.28	48.65	23000	0.106409	0.559186
Jiamusi	93	0	0	2008	1.31455e+06	0.026667	1.51646	2.93	0.28	47.55	26000	0.135636	0.806088
Jiamusi	93	0	0	2009	1.27166e+06	0.0262867	1.68342	2.93	0.34	45.1	29826	0.152614	0.809296
Jiamusi	93	0	0	2010	1.8784e+06	0.0205694	1.82307	2.95	0.3	45.3	27028	0.185471	1.46035
Jiamusi	93	0	0	2011	1.8965e+06	0.024018	2.07309	2.87	0.3	43.16	18000	0.225255	1.51953
Jiamusi	93	0	0	2012	952957	0.0230517	2.13582	2.49	0.3	44.01	18000	0.293112	0.628085
Jiamusi	93	0	0	2013	1.14581e+06	0.0178666	3.05484	2.46	0.3	41.75	21512	0.430515	1.6163
Jiamusi	93	0	0	2014	1.18847e+06	0.0161091	2.24691	2.4299	0.2855	44.68	26000	0.431108	1.83735
Jiamusi	93	0	0	2015	451584	0.0144467	2.48128	2.4663	0.2898	44.92	22491	0.449831	1.92363
Jiamusi	93	0	0	2016	274455	0.0128867	2.53659	2.3315	0.2819	47.28	25117	0.508184	0.162623
Jiamusi	93	0	0	2017	246163	0.0240287	2.66707	2.3295	0.2804	46.02	13000	0.616486	0.0780508
Jiamusi	93	0	0	2018	54599	0.0157668	2.19801	2.8726	0.2996	44.76	36752	0.420415	0.0147158
Jiamusi	93	0	0	2019	213	0.0108313	1.57931	2.7822	0.2647	41.34	15823	0.332991	0.00896026
Jiaxing	94	2	1	2005	5.68453e+06	0.0630211	1	3.97	0.51	33.91	21727	0.189518	8.04931
Jiaxing	94	2	1	2006	7.16508e+06	0.0663439	1.05649	4.13	0.54	33.51	25242	0.195962	7.08464
Jiaxing	94	2	1	2007	8.52705e+06	0.0610444	1.17722	4.28	0.59	33.97	29594	0.219542	7.65923
Jiaxing	94	2	1	2008	9.64407e+06	0.0590211	1.31858	4.46	0.62	34.4	34869	0.243338	5.11946
Jiaxing	94	2	1	2009	8.4268e+06	0.0606261	1.34077	4.68	0.72	36.39	41888	0.252339	4.75119
Jiaxing	94	2	1	2010	1.06228e+07	0.0485306	1.52433	4.84	0.73	36.24	41607	0.286095	4.63531
Jiaxing	94	2	1	2011	1.21428e+07	0.0733778	1.66596	4.98	0.85	37.24	34231	0.338657	4.04981
Jiaxing	94	2	1	2012	1.23212e+07	0.0797168	1.75262	5.16	0.95	39.3	36283	0.364971	3.87404
Jiaxing	94	2	1	2013	1.31157e+07	0.0641601	1.85876	5.29	0.88	40.2	40746	0.394444	4.27441
Jiaxing	94	2	1	2014	1.4472e+07	0.0564796	1.89289	5.4415	0.9177	41.58	44190	0.41868	4.55515
Jiaxing	94	2	1	2015	1.48879e+07	0.0490689	1.9759	5.4595	0.9267	43.44	44866	0.434774	4.95496
Jiaxing	94	2	1	2016	1.63068e+07	0.0492255	2.22213	5.5289	0.9971	44.4	49932	0.479492	4.836
Jiaxing	94	2	1	2017	1.71216e+07	0.0533752	1.73671	5.7245	1.4305	44.085	56981	0.553555	4.46677
Jiaxing	94	2	1	2018	20173311	0.0438109	1.99217	5.8789	1.4204	43.77	64199	0.64737	4.42306
Jiaxing	94	2	1	2019	21064585	0.0363994	2.17054	6.1718	1.3729	43.89	78072	0.725978	5.35935
Jiayuguan	95	0	3	2005	126726	0.00205342	1	0.11	0.01	19.71	2100	0.189527	0.986635
Jiayuguan	95	0	3	2006	249418	0.00124555	1.20257	0.09	0.02	18	2416	0.232135	0.0300769
Jiayuguan	95	0	3	2007	393009	0.00109356	1.41017	0.21	0.01	17.17	2320	0.275022	0.232838
Jiayuguan	95	0	3	2008	253847	0.00180121	1.6929	0.23	0.01	16.75	1361	0.34229	0.24022
Jiayuguan	95	0	3	2009	18606.8	0.00175398	1.77212	0.21	0.01	19.7	1402	0.353311	0.242418
Jiayuguan	95	0	3	2010	31484.3	0.00049731	1.93347	0.23	0.02	18.5	1849	0.367903	0.240651
Jiayuguan	95	0	3	2011	64631.5	0.00083237	2.22802	0.23	0.02	16.75	1910	0.411056	0.462934
Jiayuguan	95	0	3	2012	21164.5	0.00145216	2.21709	0.25	0.03	16.79	2870	0.407797	0.125764
Jiayuguan	95	0	3	2013	8017.42	0.00122025	1.65832	0.26	0.06	23.86	3076	0.342754	0.145854
Jiayuguan	95	0	3	2014	30386.7	0.00178673	1.61334	0.27	0.07	28.57	4564	0.347768	0.136906
Jiayuguan	95	0	3	2015	32913.3	0.0007045	1.51385	0.4	0.0382	40.68	5313	0.260785	0.186724
Jiayuguan	95	0	3	2016	35872.5	0.00026222	0.778382	0.4	0.0577	57.79	4095	0.197914	0.248307
Jiayuguan	95	0	3	2017	40159.2	0.00038561	1.10545	0.2708	0.0763	47.665	6256	0.259566	0.171789
Jiayuguan	95	0	3	2018	112630	0.00181578	1.9617	0.2694	0.0982	37.54	7906	0.485317	0.166617
Jiayuguan	95	0	3	2019	39241	0.00015329	1.82825	0.3295	0.0829	35.55	8253	0.482614	0.184242
Jiangmen	96	3	1	2005	4.8623e+06	0.0464117	1	4.31	0.29	38.18	25400	0.226866	6.07479
Jiangmen	96	3	1	2006	5.78312e+06	0.0776139	1.26523	4.23	0.29	37.22	28840	0.249636	5.62093
Jiangmen	96	3	1	2007	6.35427e+06	0.102722	1.32256	4.29	0.28	36.01	32325	0.264977	5.16857
Jiangmen	96	3	1	2008	6.59744e+06	0.0723685	1.54857	4.28	0.28	34.34	35910	0.307095	4.89304
Jiangmen	96	3	1	2009	5.42792e+06	0.0615725	1.62491	4.38	0.25	34.24	39431	0.323806	5.27906
Jiangmen	96	3	1	2010	6.89327e+06	0.0580169	1.69678	4.47	0.24	37.01	44104	0.350149	4.67467
Jiangmen	96	3	1	2011	7.72015e+06	0.0512772	1.73599	4.71	0.25	37.97	26146	0.333632	2.71615
Jiangmen	96	3	1	2012	8.15241e+06	0.0646601	1.71755	4.49	0.26	40.95	29446	0.352794	2.9076
Jiangmen	96	3	1	2013	8.53501e+06	0.0535245	1.66853	4.36	0.33	41.41	76669	0.336164	2.81359
Jiangmen	96	3	1	2014	9.23175e+06	0.0574133	1.61921	4.1849	0.4774	42.88	90660	0.347599	2.50831
Jiangmen	96	3	1	2015	9.98203e+06	0.0555635	1.6565	4.2121	0.4681	43.79	126977	0.38432	2.54932
Jiangmen	96	3	1	2016	1.04269e+07	0.0664767	1.70004	4.2232	0.4705	44.61	160761	0.406275	1.36613
Jiangmen	96	3	1	2017	1.05384e+07	0.0458016	1.50475	4.1456	0.4088	44.555	54916	0.474365	1.24104
Jiangmen	96	3	1	2018	11231001	0.0381417	1.46245	4.6163	0.606	44.5	58060	0.450903	1.73754
Jiangmen	96	3	1	2019	11360877	0.029764	1.61431	5.1915	0.6657	48.93	64197	0.533261	1.82505
Jiaozuo	97	0	2	2005	464868	0.0241395	1	3.82	0.18	28.02	14600	0.179463	1.29253
Jiaozuo	97	0	2	2006	467718	0.0244732	1.12188	3.95	0.18	26.93	14989	0.216371	1.35612
Jiaozuo	97	0	2	2007	543959	0.0243108	1.24904	4.05	0.28	26.26	15997	0.263548	1.35544
Jiaozuo	97	0	2	2008	605785	0.0221033	1.42026	4.06	0.28	25.04	15971	0.319772	0.371615
Jiaozuo	97	0	2	2009	464133	0.022218	1.37881	3.94	0.28	24.68	19235	0.318213	1.2623
Jiaozuo	97	0	2	2010	698933	0.0204429	1.58636	3.94	0.26	23.22	24637	0.385855	1.53256
Jiaozuo	97	0	2	2011	984664	0.0336219	1.60684	4.1	0.31	23.2	29407	0.38195	2.12998
Jiaozuo	97	0	2	2012	950581	0.0302777	1.65631	4.2	0.22	24.65	24596	0.389786	2.43111
Jiaozuo	97	0	2	2013	920864	0.0250759	1.57613	4.25	0.35	24.79	20638	0.34562	2.36329
Jiaozuo	97	0	2	2014	927359	0.0214683	1.64148	4.2621	0.327	30.78	29012	0.373541	2.41699
Jiaozuo	97	0	2	2015	1.05276e+06	0.0224341	1.52795	4.2175	0.3135	33.13	29588	0.382637	2.65448
Jiaozuo	97	0	2	2016	1.19796e+06	0.0307571	1.55765	3.9995	0.4747	34.33	35422	0.386216	2.73937
Jiaozuo	97	0	2	2017	1.03896e+06	0.0240969	1.58585	3.7811	0.3829	36.03	37720	0.422169	2.37261
Jiaozuo	97	0	2	2018	1178235	0.0212858	2.07807	3.8763	0.2318	37.73	41712	0.668363	2.47263
Jiaozuo	97	0	2	2019	1117181	0.0189867	2.29122	3.996	0.2469	40.97	125544	0.717493	2.23395
Jieyang	98	3	1	2005	913547	0.0349911	1	5.56	0.14	34.69	12217	0.209203	1.29124
Jieyang	98	3	1	2006	1.10571e+06	0.0374469	1.04772	5.71	0.15	34.79	14400	0.238369	1.86093
Jieyang	98	3	1	2007	1.29242e+06	0.0356321	1.1138	5.74	0.14	32.2	16186	0.286363	1.9014
Jieyang	98	3	1	2008	1.43368e+06	0.0345533	1.25956	5.95	0.14	31.12	18801	0.352641	1.92709
Jieyang	98	3	1	2009	1.72402e+06	0.0387582	1.31657	6	0.14	33.62	22549	0.390662	2.06287
Jieyang	98	3	1	2010	2.04012e+06	0.0315696	1.62582	6.04	0.14	31.66	23361	0.487451	0.974664
Jieyang	98	3	1	2011	2.38905e+06	0.0405895	1.8826	6.12	0.15	29.55	12748	0.531828	0.878214
Jieyang	98	3	1	2012	2.39485e+06	0.043171	2.01015	6.17	0.16	28.44	17807	0.607302	0.85499
Jieyang	98	3	1	2013	2.67065e+06	0.134667	1.60941	6.22	0.14	27.23	699829	0.410576	0.838226
Jieyang	98	3	1	2014	3.10932e+06	0.1329	1.49738	6.079	0.1468	29.5	872786	0.434274	0.820979
Jieyang	98	3	1	2015	4.35362e+06	0.156103	1.39113	6.2255	0.1452	31.52	1045743	0.451932	0.13499
Jieyang	98	3	1	2016	4.70306e+06	0.138202	1.43103	5.9679	0.1441	34.88	1218700	0.485506	0.106186
Jieyang	98	3	1	2017	3.86832e+06	0.117456	1.18403	5.9389	0.1429	37.535	1139074	0.525052	0.0552216
Jieyang	98	3	1	2018	3202609	0.139913	3.33009	6.3257	0.1265	40.19	1839039	0.707021	0.0513672
Jieyang	98	3	1	2019	3083647	0.128476	3.33009	5.3866	0.1045	52.15	2852360	0.906574	0.0590421
Jinchang	99	0	3	2005	108568	0.00226049	1	0.14	0.01	16.66	2299	0.143759	0.0320384
Jinchang	99	0	3	2006	190251	0.00093416	1.29645	0.42	0.02	14.2	2238	0.194412	0.0187986
Jinchang	99	0	3	2007	112096	0.00089538	1.75013	0.45	0.03	11.38	2759	0.283913	0.0228063
Jinchang	99	0	3	2008	120761	0.00181163	1.52588	0.43	0.03	14.03	2760	0.259928	0.0404256
Jinchang	99	0	3	2009	63993.9	0.00238948	1.44723	0.43	0.03	14.8	2785	0.263531	0.0442591
Jinchang	99	0	3	2010	145997	0.00135487	1.50079	0.4	0.03	15.4	2526	0.282948	0.0157299
Jinchang	99	0	3	2011	78893.6	0.00166825	1.49976	0.43	0.02	16.48	2046	0.28842	0.0135355
Jinchang	99	0	3	2012	26754.2	0.00195771	1.31331	0.43	0.03	18.7	2145	0.238616	0.1033
Jinchang	99	0	3	2013	26015.5	0.0017424	1.21163	0.47	0.08	21.07	2303	0.21359	0.0594018
Jinchang	99	0	3	2014	308740	0.00192716	1.15262	0.4715	0.0907	27.13	2261	0.226864	0.0657978
Jinchang	99	0	3	2015	367038	0.00149911	0.974571	0.5771	0.091	33.78	2589	0.202709	0.0882773
Jinchang	99	0	3	2016	434187	0.00189716	0.930744	0.5738	0.0699	39.92	4086	0.203393	0.111842
Jinchang	99	0	3	2017	826263	0.00220797	1.01245	0.5982	0.0597	39.115	5791	0.224719	0.107642
Jinchang	99	0	3	2018	100280	0.00281064	1.18602	0.5705	0.0639	38.31	6474	0.270121	0.104674
Jinchang	99	0	3	2019	53348	0.0049088	1.60492	0.5886	0.0665	28.33	6529	0.371552	0.0891752
Jinhua	100	2	1	2005	3.54075e+06	0.0751462	1	4.88	0.53	40.69	28961	0.274533	3.47343
Jinhua	100	2	1	2006	4.53376e+06	0.0672498	1.0438	4.94	0.51	40.58	32681	0.262478	3.22626
Jinhua	100	2	1	2007	5.51131e+06	0.0700254	1.27721	4.95	0.52	40.53	41586	0.36378	2.5223
Jinhua	100	2	1	2008	6.13545e+06	0.0675759	1.47178	4.91	0.52	40.98	53839	0.415784	2.08552
Jinhua	100	2	1	2009	5.87086e+06	0.0715083	1.41667	5.28	0.47	43.04	58647	0.369091	1.53913
Jinhua	100	2	1	2010	8.07199e+06	0.0607623	1.61803	5.43	0.46	43.41	54142	0.401913	1.10678
Jinhua	100	2	1	2011	9.54313e+06	0.0944012	1.71111	5.51	0.51	44.2	64056	0.426009	0.597646
Jinhua	100	2	1	2012	1.33964e+07	0.106199	1.58988	5.74	0.43	45.43	77600	0.306648	0.656521
Jinhua	100	2	1	2013	1.98347e+07	0.08835	1.6351	6.04	0.49	46.4	90479	0.328388	0.513196
Jinhua	100	2	1	2014	2.42747e+07	0.0775832	1.68008	6.1658	0.532	48.67	110476	0.334187	0.530992
Jinhua	100	2	1	2015	3.09569e+07	0.0715585	1.69166	6.2318	0.5289	50.32	126568	0.360312	0.52354
Jinhua	100	2	1	2016	3.27253e+07	0.0720386	2.07817	6.2576	0.5425	51.38	161410	0.397674	0.646253
Jinhua	100	2	1	2017	3.19045e+07	0.0811794	1.24718	6.9192	0.5748	52.75	190965	0.503149	0.730802
Jinhua	100	2	1	2018	36582800	0.0774635	1.19328	6.844	0.5455	54.12	263188	0.471428	0.53319
Jinhua	100	2	1	2019	40338342	0.056198	1.53788	8.1103	0.6589	56.6	313088	0.655807	0.331324
Jinzhou	101	0	0	2005	435282	0.0227704	1	3.48	0.64	40.27	9201	0.151503	1.40448
Jinzhou	101	0	0	2006	511884	0.0218388	1.20914	3.44	0.74	39.82	9851	0.185732	1.62165
Jinzhou	101	0	0	2007	699401	0.0237718	1.41281	3.41	0.76	37.83	11124	0.214265	1.92421
Jinzhou	101	0	0	2008	506191	0.0225652	1.75424	3.41	0.76	38.16	11846	0.267303	3.07755
Jinzhou	101	0	0	2009	550674	0.0242832	1.90628	3.41	0.77	35.58	13033	0.303926	3.45543
Jinzhou	101	0	0	2010	780498	0.0167951	1.8477	3.42	0.78	35.8	12387	0.378215	3.63162
Jinzhou	101	0	0	2011	942312	0.0279357	1.95756	3.58	0.83	34.88	15356	0.415833	3.03388
Jinzhou	101	0	0	2012	1.10602e+06	0.0312433	1.93694	3.59	0.84	35.1	17731	0.425586	5.07859
Jinzhou	101	0	0	2013	1.26331e+06	0.0247853	1.92631	3.6	0.85	36.14	21717	0.418982	5.16831
Jinzhou	101	0	0	2014	1.57848e+06	0.0220276	1.78341	3.9108	0.877	38.82	24500	0.415819	5.62809
Jinzhou	101	0	0	2015	880857	0.019964	1.70397	3.9695	1.044	41.23	29000	0.418708	0.429587
Jinzhou	101	0	0	2016	718035	0.0206109	1.51665	3.945	1.0553	45.89	38023	0.352872	0.14387
Jinzhou	101	0	0	2017	649865	0.0214332	1.55453	3.1554	0.5938	47.91	41235	0.446373	0.790411
Jinzhou	101	0	0	2018	564385	0.0173671	1.76734	3.3658	0.4555	49.93	47765	0.528286	0.334696
Jinzhou	101	0	0	2019	66886	0.0298791	1.21979	3.2392	0.4494	55.5	52212	0.481239	0.416752
Jincheng	102	0	2	2005	36969.6	0.020285	1	2.63	0.12	31.18	9170	0.134927	0.245682
Jincheng	102	0	2	2006	38832.7	0.0180972	1.02968	2.69	0.14	30.95	12422	0.151019	1.13828
Jincheng	102	0	2	2007	58882.4	0.0196015	1.00522	2.67	0.14	31.62	14847	0.169679	5.61504
Jincheng	102	0	2	2008	87975	0.0201749	1.4124	2.74	0.14	32.23	17859	0.204635	3.95113
Jincheng	102	0	2	2009	82115.9	0.0233389	1.49599	2.74	0.15	32.54	20460	0.225969	2.18946
Jincheng	102	0	2	2010	140136	0.018201	1.68857	2.71	0.15	32.19	15021	0.269077	1.18694
Jincheng	102	0	2	2011	177540	0.0183083	1.87994	2.68	0.16	30.21	11514	0.309895	1.53471
Jincheng	102	0	2	2012	154265	0.0200793	1.972	2.68	0.18	31.23	12232	0.350454	1.59959
Jincheng	102	0	2	2013	157849	0.0173903	1.69464	2.88	0.22	33.35	13238	0.272273	1.67797
Jincheng	102	0	2	2014	176833	0.0156053	1.65737	2.7718	0.2538	37.02	12705	0.27474	1.67941
Jincheng	102	0	2	2015	187223	0.0143957	1.4905	2.7448	0.2374	39.87	11880	0.278889	1.60274
Jincheng	102	0	2	2016	202155	0.0163339	1.37877	2.6853	0.2295	42.37	13101	0.29501	1.32296
Jincheng	102	0	2	2017	121379	0.0167199	1.09062	2.6533	0.2294	42.815	14417	0.322832	1.13759
Jincheng	102	0	2	2018	126125	0.0238539	1.28715	2.5988	0.2238	43.26	13709	0.382652	1.44397
Jincheng	102	0	2	2019	103645	0.0247141	1.25249	2.8857	0.2958	42.18	14331	0.365845	1.60545
Jinzhong	103	0	2	2005	317401	0.0278388	1	4.23	0.47	36.44	20639	0.109319	0.585608
Jinzhong	103	0	2	2006	318384	0.0302901	1.08415	4.29	0.46	36.43	26296	0.12999	0.649106
Jinzhong	103	0	2	2007	364558	0.0334182	1.17051	4.35	0.48	36.38	30175	0.146983	0.893117
Jinzhong	103	0	2	2008	486459	0.0353532	1.25786	4.36	0.48	34.52	33922	0.176064	0.841255
Jinzhong	103	0	2	2009	102539	0.0279261	1.28956	5	1	38.93	37965	0.176892	0.755722
Jinzhong	103	0	2	2010	147501	0.017609	1.39985	4.52	0.56	36.74	17139	0.217866	0.566691
Jinzhong	103	0	2	2011	145355	0.0293553	1.39563	4.58	0.56	36.88	20928	0.25479	0.460551
Jinzhong	103	0	2	2012	156698	0.029797	1.45638	4.57	0.41	36.93	21458	0.285133	0.764791
Jinzhong	103	0	2	2013	150612	0.0256414	1.18637	4.72	0.47	38.15	21792	0.278536	1.09779
Jinzhong	103	0	2	2014	115184	0.0209643	1.24579	4.9469	0.4435	42.63	21792	0.295533	2.07451
Jinzhong	103	0	2	2015	125437	0.0193851	1.00781	4.8784	0.5212	46.09	22010	0.293518	2.3015
Jinzhong	103	0	2	2016	150640	0.0355692	1.0536	4.8601	0.5083	47.12	35196	0.311309	2.40769
Jinzhong	103	0	2	2017	138845	0.0198674	1.17487	4.8727	0.4512	45.86	23270	0.365281	1.96267
Jinzhong	103	0	2	2018	190400	0.0198016	1.32255	4.6193	0.4717	44.6	51800	0.414228	1.65378
Jinzhong	103	0	2	2019	171430	0.0246313	1.24093	6.2475	0.4071	47.28	24808	0.387731	0.995351
Jingmen	104	0	2	2005	73697.1	0.0135101	1	2.97	0.35	38.59	8625	0.138276	2.17873
Jingmen	104	0	2	2006	100763	0.0133812	1.11355	2.99	0.34	38.74	9474	0.156452	1.99063
Jingmen	104	0	2	2007	126691	0.0127576	1.28879	2.96	0.36	37.31	10792	0.170972	1.79103
Jingmen	104	0	2	2008	143055	0.0128581	1.52479	3.11	0.35	35.43	12731	0.193803	1.56417
Jingmen	104	0	2	2009	118128	0.0146472	1.7565	3.07	0.36	33.38	12244	0.209677	1.5807
Jingmen	104	0	2	2010	157004	0.0133165	1.90291	3.1	0.36	31.76	13063	0.232211	1.47944
Jingmen	104	0	2	2011	241184	0.020854	1.95715	3.19	0.35	29.88	15580	0.25129	1.24916
Jingmen	104	0	2	2012	292760	0.021842	2.04525	2.87	0.37	29.4	17587	0.297332	1.25425
Jingmen	104	0	2	2013	376496	0.0193147	2.04163	2.68	0.46	29.97	19121	0.315646	1.33207
Jingmen	104	0	2	2014	469902	0.0166082	2.00203	2.7605	0.4611	30.98	22251	0.342225	1.38008
Jingmen	104	0	2	2015	572086	0.0170262	1.90657	2.9282	0.4601	32.98	37175	0.358853	1.59012
Jingmen	104	0	2	2016	597969	0.0174231	2.30806	3.142	0.492	34.08	48334	0.385216	1.71623
Jingmen	104	0	2	2017	621402	0.0180867	2.02988	3.1243	0.4038	35.38	61340	0.419292	1.64654
Jingmen	104	0	2	2018	690000	0.0190588	2.11192	3.1778	0.2987	36.68	72074	0.453949	1.71089
Jingmen	104	0	2	2019	629000	0.0142882	2.1672	3.0083	0.3387	40.78	83262	0.491894	1.69216
Jingzhou	105	3	2	2005	197018	0.0305253	1	5.55	0.42	38.61	19065	0.0949143	1.41676
Jingzhou	105	3	2	2006	239298	0.0315542	1.14466	5.53	0.38	38.71	20535	0.120514	1.55757
Jingzhou	105	3	2	2007	356077	0.0352018	1.21088	5.32	0.34	36.81	24099	0.140859	1.40728
Jingzhou	105	3	2	2008	420376	0.0337834	1.42003	5.24	0.38	36.05	28336	0.170068	1.28
Jingzhou	105	3	2	2009	305924	0.0330787	1.69416	5.15	0.47	34.99	26460	0.183449	1.25954
Jingzhou	105	3	2	2010	380302	0.0261588	1.69604	5.18	0.52	33.53	28060	0.19595	0.443043
Jingzhou	105	3	2	2011	484898	0.0422207	2.05925	4.92	0.41	31.55	33028	0.303053	0.448748
Jingzhou	105	3	2	2012	579643	0.0456191	1.96944	4.91	0.36	31.83	32495	0.325891	0.474032
Jingzhou	105	3	2	2013	687365	0.0381395	2.62125	5.15	0.46	31.44	43600	0.320897	0.494354
Jingzhou	105	3	2	2014	793322	0.0318435	1.53934	5.342	0.5298	32.01	39149	0.342156	0.504237
Jingzhou	105	3	2	2015	688971	0.0332389	2.00564	5.37	0.56	34.1	54978	0.371786	0.5428
Jingzhou	105	3	2	2016	681907	0.0347234	2.46619	5.1267	0.5891	35.19	64029	0.407135	0.576895
Jingzhou	105	3	2	2017	795866	0.0356676	2.045	5.1046	0.6217	36.06	111300	0.469133	0.101233
Jingzhou	105	3	2	2018	1040860	0.0306615	2.15716	5.2093	0.536	36.93	112476	0.552176	0.0956216
Jingzhou	105	3	2	2019	951095	0.0261281	2.56298	5.382	0.6228	45.63	161362	0.666716	0.1375
Jingdezhen	106	0	2	2005	70864.4	0.0103359	1	1.7	0.34	37.34	5739	0.12315	2.13187
Jingdezhen	106	0	2	2006	93884	0.00955342	1.14952	1.66	0.34	36.64	6563	0.142173	2.06286
Jingdezhen	106	0	2	2007	119942	0.00836559	1.21808	1.76	0.34	34.54	7547	0.159277	2.17895
Jingdezhen	106	0	2	2008	151687	0.00907111	1.49248	1.86	0.32	32.1	8451	0.189956	1.86055
Jingdezhen	106	0	2	2009	328662	0.00764907	1.80718	1.8	0.33	32.53	7279	0.213384	1.88921
Jingdezhen	106	0	2	2010	513915	0.00507653	1.64307	1.79	0.33	30.97	7632	0.264622	1.74156
Jingdezhen	106	0	2	2011	780184	0.0274234	1.92403	1.71	0.34	29.08	56800	0.293356	0.820987
Jingdezhen	106	0	2	2012	762217	0.0215489	2.02847	1.74	0.33	32.71	57250	0.325519	1.17676
Jingdezhen	106	0	2	2013	668220	0.00973427	2.02715	1.77	0.37	34.03	7873	0.336775	1.25848
Jingdezhen	106	0	2	2014	463930	0.00876134	2.10221	1.6867	0.3772	34.42	11600	0.367768	1.28536
Jingdezhen	106	0	2	2015	503176	0.00734902	2.01684	1.8307	0.3802	35.91	11492	0.39579	1.48207
Jingdezhen	106	0	2	2016	447631	0.00852905	2.08164	1.6772	0.4109	37.1	14395	0.436636	1.54998
Jingdezhen	106	0	2	2017	531048	0.00684916	1.91194	1.2971	0.3994	41.455	14395	0.44448	1.58541
Jingdezhen	106	0	2	2018	669700	0.0064091	1.96066	1.2022	0.4347	45.81	30000	0.512683	1.80855
Jingdezhen	106	0	2	2019	632159	0.00788607	2.22178	1.8075	0.0574	49.16	112600	0.653932	1.7836
Jiujiang	107	3	2	2005	94954	0.0243738	1	5.07	0.68	33.11	16860	0.123075	6.07585
Jiujiang	107	3	2	2006	115147	0.0252426	1.19781	5.14	0.72	32.63	20504	0.139071	5.26673
Jiujiang	107	3	2	2007	181278	0.0256493	1.41029	4.93	0.73	33.06	21493	0.175782	5.0963
Jiujiang	107	3	2	2008	180085	0.0229847	1.62212	4.67	0.65	33.08	23427	0.219211	4.25812
Jiujiang	107	3	2	2009	315654	0.0260848	1.73804	4.9	0.68	35.88	24036	0.25549	4.27681
Jiujiang	107	3	2	2010	802903	0.0188347	1.92836	4.91	0.66	34.33	16482	0.303995	4.26951
Jiujiang	107	3	2	2011	1.65424e+06	0.032608	2.32874	4.9	0.58	32.85	18792	0.318806	3.87448
Jiujiang	107	3	2	2012	2.21609e+06	0.0341707	2.27805	4.83	0.76	34.71	21442	0.338927	4.37412
Jiujiang	107	3	2	2013	2.45907e+06	0.0289768	2.30408	4.76	0.71	35.8	21608	0.376878	4.686
Jiujiang	107	3	2	2014	2.84068e+06	0.0255868	2.24026	5.1308	0.6867	36.98	22710	0.391696	4.9849
Jiujiang	107	3	2	2015	3.20412e+06	0.0250734	2.08801	5.7147	0.7088	39.28	26708	0.406475	5.56363
Jiujiang	107	3	2	2016	2.98267e+06	0.0258694	2.42414	4.7552	1.0222	40.77	31647	0.481601	5.96732
Jiujiang	107	3	2	2017	2.7707e+06	0.027785	2.23327	5.2607	0.8213	41.645	36379	0.539962	5.40673
Jiujiang	107	3	2	2018	2936100	0.0257718	2.49362	5.4766	0.7913	42.52	38126	0.677371	5.52127
Jiujiang	107	3	2	2019	2911755	0.0218941	2.74764	5.9596	0.6701	44.83	38630	0.754585	5.24605
Jiuquan	108	0	3	2005	8175.11	0.00837831	1	1.09	0.2	37.09	5400	0.146028	0.22548
Jiuquan	108	0	3	2006	9417.29	0.0073169	1.16102	1.1	0.22	35.93	5522	0.178972	0.922195
Jiuquan	108	0	3	2007	14258.6	0.00630953	1.32075	1.15	0.22	34.78	5473	0.204683	1.02642
Jiuquan	108	0	3	2008	33510	0.00768523	1.39348	1.15	0.22	33.55	4400	0.25103	0.64125
Jiuquan	108	0	3	2009	40627.8	0.00776071	1.89048	1.21	0.22	37.05	4896	0.347831	0.953892
Jiuquan	108	0	3	2010	36643.4	0.00534197	1.97899	1.28	0.22	34.73	6144	0.423234	1.78078
Jiuquan	108	0	3	2011	5340.01	0.00773824	1.7176	1.41	0.25	35.42	4898	0.469343	0.063461
Jiuquan	108	0	3	2012	42794.8	0.00849704	1.63842	1.38	0.26	34.36	5744	0.522335	0.340766
Jiuquan	108	0	3	2013	60578.8	0.00663599	1.59083	1.38	0.27	36.39	5564	0.427959	0.048438
Jiuquan	108	0	3	2014	43835.5	0.00433392	1.35311	1.4203	0.2769	40.49	7074	0.407674	0.426942
Jiuquan	108	0	3	2015	50562.5	0.00439116	1.12569	1.5208	0.2793	48.49	8000	0.376386	0.475462
Jiuquan	108	0	3	2016	58334.6	0.0057969	1.80337	1.4818	0.279	49.92	12718	0.387397	0.718866
Jiuquan	108	0	3	2017	47941.4	0.00756282	1.2879	1.0167	0.255	51.785	13566	0.426484	0.157028
Jiuquan	108	0	3	2018	49963	0.00769027	1.38053	1.3394	0.2385	53.65	14616	0.507527	0.00873872
Jiuquan	108	0	3	2019	51135	0.00520676	1.25165	1.393	0.2102	43.83	16898	0.464882	0.00112883
Kaifeng	109	0	2	2005	54772.4	0.022926	1	5.3	0.32	30.1	11769	0.1393	0.456115
Kaifeng	109	0	2	2006	59041.6	0.0231166	1.12178	5.42	0.34	30.77	12953	0.161938	0.517197
Kaifeng	109	0	2	2007	67290	0.0214459	1.31721	5.89	0.29	32.36	14983	0.196199	0.684775
Kaifeng	109	0	2	2008	95257.9	0.0210901	1.57013	4.77	0.24	32.39	15501	0.260732	0.645514
Kaifeng	109	0	2	2009	110535	0.0225694	1.36533	5.66	0.34	33.95	17484	0.247293	0.570913
Kaifeng	109	0	2	2010	124513	0.0180546	1.41552	5.38	0.39	33.13	20593	0.280108	0.920162
Kaifeng	109	0	2	2011	143490	0.0321314	1.37466	6.13	0.38	34	31808	0.274206	1.37784
Kaifeng	109	0	2	2012	180130	0.0234744	1.40062	6.09	0.44	34.47	21225	0.295123	1.28985
Kaifeng	109	0	2	2013	250772	0.0286665	1.36057	3.96	0.45	34.73	24412	0.285858	1.96284
Kaifeng	109	0	2	2014	235101	0.0246304	1.30301	4.5139	0.4643	35.45	24407	0.315441	2.03937
Kaifeng	109	0	2	2015	275446	0.0295188	1.26565	4.7871	0.6186	41.38	31138	0.328116	2.4649
Kaifeng	109	0	2	2016	321979	0.024741	1.64844	4.9848	0.5572	42.99	32628	0.326538	0.662238
Kaifeng	109	0	2	2017	335244	0.0265173	1.356	4.9585	0.5498	45.215	59967	0.361994	2.29949
Kaifeng	109	0	2	2018	505353	0.0217587	1.5703	4.5432	0.3814	47.44	6271	0.512683	2.46482
Kaifeng	109	0	2	2019	638020	0.0187916	2.21776	4.7727	0.5134	46.39	6887	0.630084	2.11912
Karamay	110	0	3	2005	35751	0.00334298	1	0.6	0.15	11.13	3500	0.274733	0.000836885
Karamay	110	0	3	2006	29040.6	0.00326995	1.17401	0.58	0.15	9.87	3673	0.318477	0.00918387
Karamay	110	0	3	2007	40496.7	0.00247479	1.15371	0.64	0.18	9.92	4005	0.322965	0.000425404
Karamay	110	0	3	2008	49072.4	0.00426639	1.4077	0.64	0.1	8.58	3969	0.398077	0.0622158
Karamay	110	0	3	2009	71921.4	0.00352463	1.03788	0.63	0.05	12.67	5287	0.306308	0.1244
Karamay	110	0	3	2010	168905	0.00461814	1.4719	0.62	0.06	9.76	6103	0.451366	0.00518195
Karamay	110	0	3	2011	269742	0.00529611	1.61778	0.73	0.06	10.15	5531	0.483234	0.117893
Karamay	110	0	3	2012	88914.7	0.00585774	1.47864	0.64	0.09	11.47	6532	0.426687	0.133354
Karamay	110	0	3	2013	130144	0.00378436	1.52497	0.71	0.18	22.49	5333	0.498894	0.51599
Karamay	110	0	3	2014	49288.5	0.00309567	1.49484	0.7278	0.2081	23.91	6558	0.496938	0.0694941
Karamay	110	0	3	2015	38409.6	0.00281943	1.10831	0.7184	0.2051	33.96	7169	0.360265	0.107842
Karamay	110	0	3	2016	43911.2	0.00482054	1.09616	0.7166	0.1988	29.59	6844	0.371191	0.125998
Karamay	110	0	3	2017	45576	0.00280282	1.21904	0.7018	0.1998	28.065	7569	0.422138	0.0405478
Karamay	110	0	3	2018	67293	0.00436651	1.40726	0.7173	0.4585	26.54	14389	0.506789	0.0416197
Karamay	110	0	3	2019	33357	0.00194909	1.77257	0.8831	0.2237	31.3	14085	0.6526	0.0288727
Kunming	111	2	3	2005	1.40087e+06	0.0827818	1	7.49	3.06	47.81	28254	0.148345	0.628022
Kunming	111	2	3	2006	1.81912e+06	0.0886123	1.08112	8.46	3.28	47.09	29031	0.150067	1.35394
Kunming	111	2	3	2007	2.36598e+06	0.0897755	1.18757	8.29	3.11	47.3	32452	0.160192	1.56162
Kunming	111	2	3	2008	2.41037e+06	0.137145	1.19131	8.68	3.5	50.29	32084	0.162984	2.72077
Kunming	111	2	3	2009	2.02768e+06	0.138403	1.33537	8.67	3.7	48.1	36087	0.192491	2.75598
Kunming	111	2	3	2010	3.16721e+06	0.0758418	1.55269	9.29	3.56	49.01	36187	0.214265	3.15148
Kunming	111	2	3	2011	4.16067e+06	0.0952709	1.36328	9.47	3.37	48.4	34785	0.226435	3.19976
Kunming	111	2	3	2012	3.57384e+06	0.107609	1.38017	10.7	3.88	48.93	39100	0.251348	3.31481
Kunming	111	2	3	2013	6.17176e+06	0.0976825	1.68202	11.45	4.56	50.03	42600	0.248748	3.20973
Kunming	111	2	3	2014	7.10232e+06	0.0897246	2.01193	11.62	5.11	53.67	169000	0.30532	3.6868
Kunming	111	2	3	2015	6.13905e+06	0.0863192	1.79792	12.4651	5.1688	55.28	200937	0.298737	3.70086
Kunming	111	2	3	2016	2.86706e+06	0.0896334	1.69897	11.94	5.2793	56.73	256354	0.32187	1.19372
Kunming	111	2	3	2017	1.92302e+06	0.0979143	1.74288	11.9769	5.2362	56.66	303521	0.360363	1.0779
Kunming	111	2	3	2018	2530308	0.0901848	1.80584	12.0081	5.1514	56.59	380986	0.389538	1.12055
Kunming	111	2	3	2019	2479815	0.0735852	2.31579	13.4152	4.4899	63.73	452032	0.552188	0.698708
Laibin	112	0	3	2005	59364.4	0.00663479	1	2.74	0.18	25.23	3733	0.159965	0.617742
Laibin	112	0	3	2006	68794.6	0.00681737	1.1524	2.63	0.17	26.41	3915	0.193953	0.0687005
Laibin	112	0	3	2007	96676.4	0.00659728	1.30273	2.52	0.19	26.61	4366	0.225706	0.608562
Laibin	112	0	3	2008	138061	0.0130304	1.37578	2.45	0.24	29.23	5849	0.243137	0.666892
Laibin	112	0	3	2009	114174	0.00953447	1.28576	2.44	0.27	29.91	4818	0.263058	0.254096
Laibin	112	0	3	2010	67637.6	0.00671383	1.48708	2.57	0.32	28.41	7451	0.341678	0.0168476
Laibin	112	0	3	2011	22447.6	0.00919132	1.69091	2.57	0.3	27.58	6744	0.397883	0.454348
Laibin	112	0	3	2012	41264.3	0.0105557	1.6632	2.44	0.32	29.4	7653	0.395611	0.295518
Laibin	112	0	3	2013	28253	0.00895565	1.57436	2.58	0.31	31.35	9032	0.365652	0.267257
Laibin	112	0	3	2014	28753.2	0.00735715	1.74494	2.2496	0.2991	34.39	9269	0.405687	0.0934663
Laibin	112	0	3	2015	25993.9	0.00706997	1.66891	2.2496	0.2991	36.41	9657	0.404349	0.345348
Laibin	112	0	3	2016	281649	0.00723961	1.8161	2.3299	0.2425	37.63	15636	0.462069	0.28049
Laibin	112	0	3	2017	277416	0.00885488	1.85791	2.425	0.2319	39.635	20122	0.530288	0.202122
Laibin	112	0	3	2018	76510	0.0103287	1.79888	2.4946	0.1421	41.64	24932	0.55251	0.0014868
Laibin	112	0	3	2019	75272	0.00805199	1.61335	2.6492	0.1339	47.01	29372	0.508886	0.163311
Laiwu	113	0	1	2005	532867	0.00757986	1	1.64	0.04	25.44	5698	0.182319	3.32454
Laiwu	113	0	1	2006	760403	0.00740283	1.09766	1.67	0.04	27.41	6174	0.202483	2.84529
Laiwu	113	0	1	2007	887560	0.00608729	1.3707	1.63	0.04	27.81	6883	0.267495	2.60286
Laiwu	113	0	1	2008	933736	0.00802261	1.63119	1.61	0.04	26.07	5889	0.328616	2.17428
Laiwu	113	0	1	2009	403847	0.00825443	1.64565	1.62	0.04	31.52	6806	0.355162	1.28567
Laiwu	113	0	1	2010	683476	0.00615148	1.74335	1.65	0.04	32.5	6733	0.391915	1.18434
Laiwu	113	0	1	2011	719128	0.00965839	1.6725	1.44	0.03	32.74	8000	0.359085	1.03141
Laiwu	113	0	1	2012	461243	0.0127992	1.67374	1.53	0.04	35.16	8732	0.362879	1.19516
Laiwu	113	0	1	2013	457847	0.0112979	1.59384	1.28	0.06	36.41	10085	0.342136	1.13209
Laiwu	113	0	1	2014	563291	0.00729182	1.51664	1.3011	0.0541	37.99	15913	0.352236	0.54489
Laiwu	113	0	1	2015	639055	0.00700628	1.37558	1.0284	0.0529	40.39	18643	0.371459	1.31378
Laiwu	113	0	1	2016	677093	0.00740693	1.64674	0.9259	0.0671	42.02	20283	0.418706	1.50939
Laiwu	113	0	1	2017	673583	0.00746147	2.15335	0.5642	0.0577	39.865	24240	0.542022	1.67624
Laiwu	113	0	1	2018	719972	0.0126681	2.17456	0.5565	0.0554	37.71	27540	0.605423	0.0735014
Laiwu	113	0	1	2019	535305	0.00719136	2.12846	0.6704	0.0611	43.2035	30648.7	0.501573	0.0978468
Lanzhou	114	2	3	2005	404817	0.0486344	1	5.4	2.69	52.01	21723	0.0993767	0.348728
Lanzhou	114	2	3	2006	461338	0.0439909	1.13716	5.29	2.36	50.96	20022	0.112585	0.85282
Lanzhou	114	2	3	2007	413331	0.0440069	1.40969	5.29	2.36	50.57	21230	0.129784	1.27967
Lanzhou	114	2	3	2008	401061	0.0372812	1.66456	5.72	2.34	49.62	20145	0.172746	0.317631
Lanzhou	114	2	3	2009	209127	0.020778	1.75068	5.66	2.49	49.87	20340	0.184128	0.318557
Lanzhou	114	2	3	2010	604580	0.028728	1.96105	5.68	2.59	48.84	20197	0.21425	0.117361
Lanzhou	114	2	3	2011	774386	0.0430941	2.27568	6.06	2.58	48.78	21495	0.259696	0.0791302
Lanzhou	114	2	3	2012	1.6918e+06	0.0422732	2.38637	6.31	2.7	49.53	22737	0.289061	0.0301852
Lanzhou	114	2	3	2013	2.19076e+06	0.0428436	2.55955	6.72	3.35	51.05	23442	0.271603	0.0731786
Lanzhou	114	2	3	2014	1.15978e+06	0.0377785	2.71823	6.61	3.5	56.15	22556	0.298158	0.166573
Lanzhou	114	2	3	2015	1.3374e+06	0.0327698	2.72266	6.6992	3.6154	59.98	29413	0.311995	0.421342
Lanzhou	114	2	3	2016	1.54263e+06	0.0372329	3.14249	6.8935	3.7962	62.44	42072	0.33022	1.0341
Lanzhou	114	2	3	2017	705288	0.0446976	2.44265	6.8055	4.1772	63.275	37323	0.337308	0.262199
Lanzhou	114	2	3	2018	756022	0.041694	2.62231	6.6418	3.8551	64.11	34040	0.363814	0.450978
Lanzhou	114	2	3	2019	718650	0.0395098	2.88575	7.1822	3.8229	64.87	35138	0.405127	0.184007
Langfang	115	2	1	2005	474842	0.0348521	1	6.02	0.46	29.69	17244	0.257024	3.43112
Langfang	115	2	1	2006	671665	0.0376192	1.07104	5.81	0.46	29.46	20857	0.293593	3.37021
Langfang	115	2	1	2007	921256	0.039262	1.32415	5.75	0.51	30.17	26364	0.343808	2.871
Langfang	115	2	1	2008	1.04e+06	0.0391392	1.4381	5.79	0.96	31.06	28581	0.388292	2.7453
Langfang	115	2	1	2009	985733	0.0372599	1.34845	5.87	0.97	34.52	22456	0.380338	2.75091
Langfang	115	2	1	2010	1.46076e+06	0.0315825	1.41891	5.85	1.1	34.77	29844	0.39004	2.40527
Langfang	115	2	1	2011	1.70844e+06	0.0525235	1.3479	5.87	1.18	34.85	29716	0.407644	2.24917
Langfang	115	2	1	2012	1.81235e+06	0.0544871	1.38809	5.92	1.77	34.96	32206	0.426206	2.17248
Langfang	115	2	1	2013	1.85063e+06	0.0533609	1.44016	5.87	1.23	37.16	75051	0.442627	2.1503
Langfang	115	2	1	2014	1.63967e+06	0.0430305	1.51017	5.7626	1.1432	42.5	33982	0.481081	2.0168
Langfang	115	2	1	2015	1.86418e+06	0.0383113	1.75002	5.7433	1.2136	47.1	32269	0.556496	1.98423
Langfang	115	2	1	2016	2.12407e+06	0.0415621	2.08175	5.7846	1.2923	48.6	31309	0.588982	2.05593
Langfang	115	2	1	2017	1.47442e+06	0.0663495	1.02116	8.43	0.7713	52.83	30812	0.299847	2.24167
Langfang	115	2	1	2018	1763416	0.0485631	1.80007	5.9167	0.8526	57.06	294787	0.781096	2.31638
Langfang	115	2	1	2019	1834509	0.040016	1.87148	6.7753	0.9776	60.44	401862	0.81787	2.41316
Leshan	116	0	3	2005	196477	0.0212757	1	3.15	0.35	29.3	8363	0.10265	0.69673
Leshan	116	0	3	2006	205205	0.0225613	1.17878	3.14	0.47	27.87	10366	0.124893	0.908868
Leshan	116	0	3	2007	252776	0.0213477	1.41163	3.09	0.46	26.14	12173	0.155768	0.908856
Leshan	116	0	3	2008	350383	0.0227316	1.72521	3.17	0.49	24.72	14228	0.18784	0.902216
Leshan	116	0	3	2009	380850	0.028318	1.66068	3.01	0.53	28.08	17185	0.211125	0.918858
Leshan	116	0	3	2010	447569	0.0248081	1.83602	2.98	0.67	27.07	16720	0.257946	0.818941
Leshan	116	0	3	2011	314175	0.0279772	2.25077	3.09	0.69	25.72	15089	0.325784	0.831761
Leshan	116	0	3	2012	414038	0.0277287	2.51825	3.06	0.74	26.03	16952	0.373291	0.772733
Leshan	116	0	3	2013	503872	0.0216998	2.59046	2.98	0.81	26.88	18017	0.3873	0.569131
Leshan	116	0	3	2014	513825	0.0188209	2.73926	2.9	0.6	29.16	17310	0.459859	0.538331
Leshan	116	0	3	2015	446734	0.0195426	2.6351	3.2015	0.5635	30.1	31482	0.444475	0.576784
Leshan	116	0	3	2016	473610	0.0195879	2.89619	3.0387	0.562	35	39791	0.530125	0.247133
Leshan	116	0	3	2017	494966	0.0248523	2.6398	2.7444	0.3926	40.02	47742	0.579554	0.139716
Leshan	116	0	3	2018	579400	0.0226945	2.8726	3.1025	0.1863	45.04	53585	0.671607	0.244978
Leshan	116	0	3	2019	453100	0.0176902	3.1659	3.6787	0.3346	43.95	60902	0.781548	0.263208
Lijiang	117	0	3	2005	12646	0.00420418	1	1.38	0.1	48.29	2390	0.109696	1.75495
Lijiang	117	0	3	2006	11221.1	0.00437401	1.15398	1.39	0.1	46.45	2694	0.123765	1.98069
Lijiang	117	0	3	2007	12505.5	0.00382679	1.27436	1.46	0.1	45.2	3164	0.115241	1.61219
Lijiang	117	0	3	2008	31124.8	0.00573498	1.39167	1.4	0.1	44.55	3727	0.134507	0.405418
Lijiang	117	0	3	2009	58162.6	0.00494784	1.43994	1.49	0.1	44.36	4714	0.145566	0.0141459
Lijiang	117	0	3	2010	72.8497	0.00334255	1.736	1.56	0.1	43.54	4715	0.164666	0.130066
Lijiang	117	0	3	2011	38971.1	0.00347526	1.63667	1.58	0.11	41.24	3929	0.188293	0.308159
Lijiang	117	0	3	2012	53206.8	0.00515413	1.71495	1.65	0.13	40.47	5333	0.206057	0.850253
Lijiang	117	0	3	2013	67370.7	0.00399362	1.90464	1.71	0.24	38.65	5648	0.228267	0.978694
Lijiang	117	0	3	2014	52623.4	0.00381591	1.91987	1.7793	0.3076	40.06	5518	0.242855	0.182982
Lijiang	117	0	3	2015	27922.5	0.00389997	2.22659	1.7859	0.3211	44.83	5724	0.267369	0.0737675
Lijiang	117	0	3	2016	47171.6	0.00387494	2.27632	1.8384	0.3117	45.79	7422	0.300389	0.0224288
Lijiang	117	0	3	2017	30710.7	0.00545373	2.10008	1.8263	0.2784	45.745	17867	0.325868	0.00153981
Lijiang	117	0	3	2018	27376	0.00605217	2.03684	1.8479	0.3015	45.7	20181	0.357029	0.775616
Lijiang	117	0	3	2019	34180	0.00379138	2.51075	1.8013	0.1905	54.6	22700	0.552635	0.160172
Lishui	118	0	1	2005	355597	0.0271378	1	2.62	0.25	40.85	10991	0.218718	0.512454
Lishui	118	0	1	2006	427300	0.0252786	1.11686	2.66	0.26	41.31	12038	0.250791	0.423207
Lishui	118	0	1	2007	546523	0.0260784	1.40046	2.64	0.25	41.85	13378	0.294562	0.37576
Lishui	118	0	1	2008	704900	0.0239288	1.54924	2.66	0.26	40.46	12970	0.319643	1.09505
Lishui	118	0	1	2009	638389	0.024449	1.63165	2.7	0.26	41.49	20487	0.340105	0.36393
Lishui	118	0	1	2010	893276	0.0177238	1.97076	2.74	0.26	40.97	14613	0.394583	0.374521
Lishui	118	0	1	2011	1.14313e+06	0.0263218	1.89421	2.89	0.27	40.57	14349	0.434996	0.349692
Lishui	118	0	1	2012	1.24194e+06	0.0276612	2.06774	2.99	0.3	40.85	17947	0.473071	0.730129
Lishui	118	0	1	2013	1.44681e+06	0.0222982	2.1738	3.07	0.33	40.75	19924	0.546154	0.792845
Lishui	118	0	1	2014	1.61358e+06	0.0223964	2.2579	3.1528	0.3498	43.51	55141	0.591443	1.0378
Lishui	118	0	1	2015	2.04159e+06	0.0232322	2.25057	3.2478	0.384	46.05	74291	0.59702	1.28813
Lishui	118	0	1	2016	2.1907e+06	0.0236084	2.74405	3.286	0.3482	47.2	88076	0.656477	1.26847
Lishui	118	0	1	2017	1.97986e+06	0.0235619	1.94373	3.2841	0.3379	49.51	99954	0.657659	1.13167
Lishui	118	0	1	2018	2259051	0.0201219	2.09785	3.3038	0.3082	51.82	119300	0.733575	0.526108
Lishui	118	0	1	2019	2673689	0.0158116	2.13001	3.2957	0.2856	54.52	138344	0.757141	0.570518
Lianyungang	119	3	1	2005	750746	0.0219444	1	5.31	0.4	35.33	12219	0.158598	4.86368
Lianyungang	119	3	1	2006	1.13767e+06	0.0248355	1.05521	5.31	0.39	35.95	13938	0.173423	5.11686
Lianyungang	119	3	1	2007	1.34891e+06	0.0257161	1.19987	5.1	0.44	36.24	17383	0.195318	8.71889
Lianyungang	119	3	1	2008	1.56535e+06	0.0286002	1.37343	5.21	0.49	36.3	20437	0.230658	8.52188
Lianyungang	119	3	1	2009	1.33161e+06	0.0368234	1.68893	5.17	0.5	37.3	27430	0.282537	7.54495
Lianyungang	119	3	1	2010	1.72211e+06	0.0272159	1.98759	5.18	0.51	39.02	27485	0.350974	6.11128
Lianyungang	119	3	1	2011	2.35375e+06	0.0430966	2.02355	5.16	0.59	39.14	28671	0.401172	2.72429
Lianyungang	119	3	1	2012	2.26332e+06	0.0469171	2.20897	5.18	0.57	39.6	48400	0.451668	2.87552
Lianyungang	119	3	1	2013	2.30685e+06	0.0485914	2.46635	5.07	0.85	40.26	56000	0.378267	2.97055
Lianyungang	119	3	1	2014	2.30639e+06	0.032515	1.84224	5.05	0.81	41.42	73275	0.407692	2.97059
Lianyungang	119	3	1	2015	2.62656e+06	0.0324583	2.06649	5.121	0.8205	42.53	94405	0.45323	2.40757
Lianyungang	119	3	1	2016	2.9971e+06	0.0358534	2.23665	5.1813	0.77	43.13	111782	0.500522	1.60675
Lianyungang	119	3	1	2017	2.56251e+06	0.0411527	2.12076	5.2538	0.791	43.91	139100	0.578303	1.75467
Lianyungang	119	3	1	2018	2734073	0.0338793	2.19971	5.0331	0.9917	44.69	173587	0.586242	1.49424
Lianyungang	119	3	1	2019	2681331	0.0288484	2.6252	5.7254	0.98	45.03	215845	0.735139	1.36461
Liaoyang	120	0	0	2005	193152	0.0197074	1	1.8	0.28	30.92	12600	0.182455	1.52009
Liaoyang	120	0	0	2006	307741	0.0218889	1.12472	1.8	0.26	30.73	18143	0.217026	1.01743
Liaoyang	120	0	0	2007	497699	0.0204743	1.30919	1.77	0.28	29.8	19381	0.264095	0.964863
Liaoyang	120	0	0	2008	540719	0.0144737	1.51516	1.81	0.27	30.32	10750	0.324518	2.41704
Liaoyang	120	0	0	2009	594142	0.0161817	1.47165	1.77	0.25	30.4	12055	0.363574	9.1735
Liaoyang	120	0	0	2010	636779	0.0111524	1.74995	1.74	0.24	30.52	13914	0.442763	3.00342
Liaoyang	120	0	0	2011	322556	0.0185784	1.85558	1.75	0.25	30.5	16843	0.504065	2.77358
Liaoyang	120	0	0	2012	376217	0.0193333	1.98199	1.84	0.34	30.5	19725	0.555827	2.83294
Liaoyang	120	0	0	2013	416997	0.0158911	1.94261	1.91	0.3	30.8	23551	0.542709	2.93608
Liaoyang	120	0	0	2014	405543	0.0140026	1.87956	1.8692	0.2916	35.35	19645	0.547279	3.61869
Liaoyang	120	0	0	2015	450188	0.011883	1.84321	1.7908	0.2897	37.67	24511	0.592743	2.30285
Liaoyang	120	0	0	2016	469496	0.0126583	1.33819	1.5667	0.2261	49.02	34648	0.414684	0.889691
Liaoyang	120	0	0	2017	288622	0.0123062	1.45092	1.6888	0.1887	44.81	38559	0.451891	0.299259
Liaoyang	120	0	0	2018	345537	0.0112559	1.64978	1.5855	0.1937	40.6	43790	0.51841	0.430861
Liaoyang	120	0	0	2019	297242	0.00803205	1.61844	1.663	0.1009	42.94	46112	0.514134	0.544328
Liaoyuan	121	0	0	2005	10160.4	0.0124597	1	1.46	0.12	37.14	5111	0.145058	0.417404
Liaoyuan	121	0	0	2006	10791.6	0.00677308	1.10625	1.43	0.13	34.57	5854	0.180264	0.553763
Liaoyuan	121	0	0	2007	10343.3	0.00593452	1.34238	1.42	0.12	34.04	5689	0.235839	1.60398
Liaoyuan	121	0	0	2008	25499.9	0.00759875	1.47188	1.38	0.13	33.97	6424	0.297353	2.53287
Liaoyuan	121	0	0	2009	28152.7	0.00741552	1.67797	1.36	0.14	33.19	8658	0.375622	2.19603
Liaoyuan	121	0	0	2010	23616.5	0.00488597	1.7809	1.35	0.13	33.39	6205	0.464488	3.24561
Liaoyuan	121	0	0	2011	33350.7	0.00838637	2.14439	1.33	0.14	31.98	7185	0.551203	1.99517
Liaoyuan	121	0	0	2012	44293.9	0.00865475	2.40855	1.29	0.15	32.14	9585	0.664975	1.37213
Liaoyuan	121	0	0	2013	70333.8	0.00665591	2.24898	1.3	0.15	32.55	10275	0.511169	2.17653
Liaoyuan	121	0	0	2014	85549.7	0.00607823	1.90461	1.3411	0.1389	33	12167	0.530147	2.33428
Liaoyuan	121	0	0	2015	98378	0.00576602	1.9141	1.339	0.1455	34.19	14609	0.569789	2.63626
Liaoyuan	121	0	0	2016	114141	0.00479086	2.50039	1.3231	0.1493	35.09	10950	0.60206	2.94206
Liaoyuan	121	0	0	2017	125796	0.00519885	2.04007	1.3417	0.146	40.305	21619	0.525628	3.45789
Liaoyuan	121	0	0	2018	131171	0.00583707	2.08686	1.3588	0.1459	45.52	24823	0.698122	0.0228552
Liaoyuan	121	0	0	2019	151749	0.00370278	1.24361	1.3288	0.21	60.88	31239	0.469253	0.0554693
Liaocheng	122	0	1	2005	371237	0.0295408	1	5.92	0.11	23.99	20497	0.198778	1.27409
Liaocheng	122	0	1	2006	476948	0.031013	1.25294	5.95	0.11	25.02	23248	0.243864	0.644592
Liaocheng	122	0	1	2007	729678	0.0289748	1.29726	5.36	0.11	25.87	25438	0.308025	0.734296
Liaocheng	122	0	1	2008	1.03576e+06	0.0286721	1.58647	5.81	0.12	26.08	20715	0.356784	0.647303
Liaocheng	122	0	1	2009	571527	0.0329074	1.77037	5.58	0.12	26.94	42000	0.39337	0.838286
Liaocheng	122	0	1	2010	853918	0.0232388	1.90466	5.57	0.14	29.38	23003	0.458688	0.410821
Liaocheng	122	0	1	2011	1.18158e+06	0.0402771	1.7569	5.81	0.13	30.66	28146	0.500762	0.37262
Liaocheng	122	0	1	2012	1.16231e+06	0.0407298	1.74122	5.79	0.21	32.73	36275	0.543481	0.337325
Liaocheng	122	0	1	2013	1.22123e+06	0.033232	1.66704	5.82	0.26	34.72	41673	0.488816	0.420106
Liaocheng	122	0	1	2014	1.45971e+06	0.0266462	1.9678	6.37	0.29	36.05	45417	0.525235	0.25846
Liaocheng	122	0	1	2015	1.64732e+06	0.0287907	2.04752	6.1282	0.3055	37.05	56441	0.55923	0.138472
Liaocheng	122	0	1	2016	2.02921e+06	0.0330106	2.2034	6.4867	0.3205	38.7	67226	0.604604	0.163066
Liaocheng	122	0	1	2017	2.255e+06	0.0304052	1.59701	6.7073	0.3178	39.87	74515	0.640993	0.22331
Liaocheng	122	0	1	2018	2432336	0.0302604	1.67287	6.8541	0.3404	41.04	78116	0.717807	0.0701093
Liaocheng	122	0	1	2019	2064500	0.0255365	1.2169	7.5989	0.3059	50.24	87488	0.550897	0.223887
Lincang	123	0	3	2005	19723.6	0.00442439	1	2.26	0.08	31.87	2142	0.101915	0.222421
Lincang	123	0	3	2006	12329.9	0.0042078	1.14178	2.3	0.08	30.88	2460	0.117222	0.344017
Lincang	123	0	3	2007	13988.3	0.00436806	1.1954	2.43	0.08	30.67	2949	0.124116	0.745614
Lincang	123	0	3	2008	14140.8	0.00526774	1.23037	2.46	0.07	30.91	3351	0.147855	0.400572
Lincang	123	0	3	2009	21078.7	0.00761095	1.08798	2.45	0.07	32.84	4011	0.1883	0.944028
Lincang	123	0	3	2010	29192.9	0.00658146	1.28342	2.49	0.07	31.95	4455	0.21654	0.644038
Lincang	123	0	3	2011	38404	0.00967213	1.19987	2.48	0.08	29.57	4988	0.229514	0.684133
Lincang	123	0	3	2012	47141.2	0.0104969	1.33723	2.49	0.15	26.85	5654	0.269448	0.674889
Lincang	123	0	3	2013	77857.4	0.0092039	1.34137	2.58	0.13	26.45	6104	0.277397	0.677246
Lincang	123	0	3	2014	62413.8	0.00787611	1.33662	2.5575	0.1223	26.58	6127	0.297426	0.855121
Lincang	123	0	3	2015	46104.6	0.0079473	1.4215	2.5769	0.1248	37.24	6762	0.3396	0.893752
Lincang	123	0	3	2016	74225.9	0.00976373	1.557	2.6498	0.1083	38.19	12271	0.366972	0.018891
Lincang	123	0	3	2017	81677.5	0.00911452	1.21455	2.6836	0.135	39.135	13551	0.399995	0.0480281
Lincang	123	0	3	2018	163145	0.0122749	1.13771	2.6916	0.1508	40.08	17141	0.400018	0.0535966
Lincang	123	0	3	2019	348810	0.010076	1.27269	2.7879	0.2273	46.61	20007	0.533616	0.0468757
Linfen	124	0	2	2005	137847	0.0282036	1	5.35	0.46	29.7	23466	0.145525	0.0467401
Linfen	124	0	2	2006	157462	0.0294212	1.12198	5.36	0.4	30.06	21217	0.164452	0.534517
Linfen	124	0	2	2007	164500	0.0297555	1.23644	5.51	0.38	29.47	24716	0.18265	0.575744
Linfen	124	0	2	2008	219090	0.0281715	1.42555	5.61	0.36	29.56	19377	0.212333	1.18038
Linfen	124	0	2	2009	59316.6	0.0425187	1.35107	5.63	0.32	35.38	39560	0.215291	1.03732
Linfen	124	0	2	2010	96360.3	0.0371181	1.505	5.59	0.34	34.18	42962	0.24983	0.577123
Linfen	124	0	2	2011	132338	0.0404929	1.68455	5.61	0.34	30.38	21507	0.310993	0.500996
Linfen	124	0	2	2012	174265	0.0403543	1.52633	5.61	0.34	31.22	24159	0.307577	0.700625
Linfen	124	0	2	2013	98849	0.0338629	1.49064	5.78	0.35	33.01	24689	0.314628	0.691434
Linfen	124	0	2	2014	107701	0.0301662	1.35877	5.67	0.41	37.84	25047	0.319694	0.75214
Linfen	124	0	2	2015	107891	0.0278023	1.19435	5.502	0.3833	43.64	25175	0.312337	0.875799
Linfen	124	0	2	2016	323003	0.0309448	1.14714	5.4259	0.3825	45.48	29160	0.330451	0.959008
Linfen	124	0	2	2017	723179	0.0318489	1.07057	5.2829	0.347	46.54	34140	0.362181	0.881303
Linfen	124	0	2	2018	157588	0.03219	1.16882	5.2334	0.3416	47.6	35450	0.399428	0.891617
Linfen	124	0	2	2019	142232	0.0249972	1.14988	5.7072	0.4169	49.6	43885	0.391652	0.0443154
Linyi	125	3	1	2005	1.03047e+06	0.0488569	1	10.44	0.38	33.98	22186	0.215658	1.7789
Linyi	125	3	1	2006	1.31034e+06	0.0556764	1.15673	10.3	0.34	35.26	32485	0.252355	1.86166
Linyi	125	3	1	2007	1.63988e+06	0.0558663	1.4052	10.12	0.36	36.53	26810	0.306076	1.86986
Linyi	125	3	1	2008	1.79721e+06	0.0510454	1.61044	10.14	0.37	36.8	21664	0.360029	1.05803
Linyi	125	3	1	2009	1.49402e+06	0.0538049	1.55429	10.05	0.36	37.39	21425	0.374839	1.00702
Linyi	125	3	1	2010	1.87152e+06	0.049932	1.66633	10.1	0.4	38.74	30712	0.427653	0.901243
Linyi	125	3	1	2011	2.28214e+06	0.0858492	1.72444	9.82	0.33	40.04	36160	0.438987	0.611452
Linyi	125	3	1	2012	2.44962e+06	0.0968043	1.68613	9.9	0.49	41.76	58538	0.417287	0.490917
Linyi	125	3	1	2013	2.82621e+06	0.0791586	1.50632	11.67	1.02	43.07	76900	0.33005	0.564046
Linyi	125	3	1	2014	3.48421e+06	0.061275	1.51125	11.2605	1.1867	44.26	54166	0.375919	0.583257
Linyi	125	3	1	2015	3.93285e+06	0.0537499	1.55183	11.2201	1.2612	45.96	60954	0.400843	0.245548
Linyi	125	3	1	2016	4.1086e+06	0.0591569	1.6189	11.1149	1.1581	47.97	70400	0.435814	0.392231
Linyi	125	3	1	2017	4.75378e+06	0.0762205	1.48452	10.9076	1.0532	48.565	216297	0.492844	0.275093
Linyi	125	3	1	2018	5323602	0.0677038	1.63908	10.6789	0.7197	49.16	327180	0.579382	0.340018
Linyi	125	3	1	2019	6785809	0.0567233	1.68896	10.7383	0.6383	53.22	418913	0.646739	0.587366
Liuzhou	126	3	3	2005	30747.5	0.0276954	1	3.99	0.47	34.98	10030	0.138184	0.715634
Liuzhou	126	3	3	2006	76626.8	0.0320312	1.21772	4.31	0.56	33.87	11148	0.164988	0.790863
Liuzhou	126	3	3	2007	74346.2	0.0263197	1.47019	4.28	0.5	31.78	11237	0.223013	0.79699
Liuzhou	126	3	3	2008	114281	0.0245486	1.65472	4.26	0.54	30.13	13481	0.265883	0.755534
Liuzhou	126	3	3	2009	117131	0.0290364	1.74161	4.37	0.59	30.51	9759	0.295997	0.78331
Liuzhou	126	3	3	2010	20371.4	0.0209982	1.98662	4.48	0.66	27.82	17053	0.346226	0.275318
Liuzhou	126	3	3	2011	34951.1	0.0342953	2.03578	5.14	0.9	27.86	15280	0.366268	1.40168
Liuzhou	126	3	3	2012	569957	0.0432431	1.98882	5.25	2.05	28.88	17361	0.37461	1.22471
Liuzhou	126	3	3	2013	533308	0.0281665	1.89567	5.58	1.4	28.65	18166	0.331146	1.10845
Liuzhou	126	3	3	2014	490725	0.0259306	1.92897	5.849	1.5846	33.45	16679	0.364658	0.276677
Liuzhou	126	3	3	2015	506007	0.0259476	1.91201	5.9578	1.4947	36.11	37884	0.372826	0.0455956
Liuzhou	126	3	3	2016	3.18467e+06	0.0261705	2.03434	5.5697	1.3192	37.75	45632	0.423627	0.0777736
Liuzhou	126	3	3	2017	3.54454e+06	0.0304349	2.00243	5.4245	1.0982	39.34	59052	0.459203	1.60988
Liuzhou	126	3	3	2018	603310	0.0287127	2.14345	5.0217	0.6983	40.93	79428	0.522733	1.80797
Liuzhou	126	3	3	2019	847800	0.0238694	2.06985	5.2962	0.778	43.25	98667	0.499702	0.221619
Lu'an	127	3	2	2005	144497	0.020715	1	5.46	0.2	39.86	11718	0.142385	0.386199
Lu'an	127	3	2	2006	151879	0.0239785	1.05817	5.36	0.2	40.03	15045	0.163613	0.76323
Lu'an	127	3	2	2007	170424	0.0222556	1.29095	5.29	0.19	39.02	16996	0.197949	0.971955
Lu'an	127	3	2	2008	221188	0.0264447	1.63639	5.33	0.19	37.22	19890	0.245267	1.40878
Lu'an	127	3	2	2009	219076	0.0252493	1.57818	5.29	0.21	35.6	22979	0.26741	1.33776
Lu'an	127	3	2	2010	288147	0.0260821	1.51422	5.28	0.21	34.18	20054	0.304971	1.34233
Lu'an	127	3	2	2011	365477	0.0296211	1.09725	5	0.7	32.49	17600	0.114031	1.70726
Lu'an	127	3	2	2012	446824	0.0305075	1.17288	5.1	0.7	32.24	20744	0.1263	2.04796
Lu'an	127	3	2	2013	473851	0.0249267	1.14301	5.07	0.71	32.39	23475	0.138385	1.83491
Lu'an	127	3	2	2014	405757	0.0210398	1.92202	5.4051	0.339	32.89	26666	0.472821	1.96506
Lu'an	127	3	2	2015	344375	0.0253278	0.848085	8.1215	1.2793	36.17	35990	0.093368	2.47354
Lu'an	127	3	2	2016	346614	0.0228249	1.08501	7.8385	1.2421	37.39	36000	0.101619	2.37936
Lu'an	127	3	2	2017	396280	0.0282453	0.841467	7.9627	1.1708	40.755	43123	0.0990369	2.44944
Lu'an	127	3	2	2018	475200	0.0296054	0.848574	8.39	1.32	44.12	94238	0.0996946	2.68048
Lu'an	127	3	2	2019	545202	0.0242748	0.980369	7.72	1.33	50.47	113741	0.123306	2.36286
Liupanshui	128	0	3	2005	177.544	0.010663	1	2.52	0.14	34.1	4306	0.112799	0.72789
Liupanshui	128	0	3	2006	11505.5	0.0101189	1.10051	2.34	0.12	33.07	5417	0.141147	0.0768803
Liupanshui	128	0	3	2007	22216.1	0.00994623	1.23524	2.57	0.13	34.27	5827	0.160278	0.252517
Liupanshui	128	0	3	2008	593.858	0.0056898	1.68314	2.81	0.16	30.78	5859	0.214195	0.978236
Liupanshui	128	0	3	2009	136.564	0.00635538	1.6646	2.87	0.17	33.1	6850	0.22905	0.111593
Liupanshui	128	0	3	2010	331.135	0.00908267	1.94917	2.87	0.18	33.6	6962	0.255294	0.24354
Liupanshui	128	0	3	2011	214.231	0.0147003	2.0454	2.95	0.2	32.11	8416	0.276761	0.306086
Liupanshui	128	0	3	2012	232.564	0.0165823	1.90874	2.94	0.21	33.01	9264	0.303972	0.767804
Liupanshui	128	0	3	2013	176.81	0.015035	1.885	3.32	0.19	36.31	12669	0.352844	1.93528
Liupanshui	128	0	3	2014	18336.6	0.0151358	2.02084	3.4938	0.2412	38.35	15800	0.425514	2.28944
Liupanshui	128	0	3	2015	22782	0.0154166	2.3779	3.7532	0.2243	39.33	18726	0.498502	1.14606
Liupanshui	128	0	3	2016	27887.4	0.0128651	2.58322	3.681	0.2147	40.21	23053	0.570224	1.65174
Liupanshui	128	0	3	2017	51502.6	0.0153724	2.14583	3.8131	0.2097	40.94	28670	0.60665	1.61608
Liupanshui	128	0	3	2018	66347	0.0160533	2.20212	4.2551	0.1932	41.67	32596	0.634715	1.17566
Liupanshui	128	0	3	2019	17205	0.0130253	1.74024	4.2882	0.1602	41.77	35170	0.501784	0.00573084
Longyan	129	0	1	2005	132666	0.0239702	1	3.71	0.32	34.06	12011	0.180537	3.25715
Longyan	129	0	1	2006	121886	0.0251078	1.1187	3.69	0.29	33.05	13398	0.196424	1.33318
Longyan	129	0	1	2007	178466	0.0235913	1.27684	3.66	0.31	32.1	16055	0.222175	4.89167
Longyan	129	0	1	2008	313798	0.0227362	1.48729	3.66	0.33	31.25	19186	0.256128	1.36378
Longyan	129	0	1	2009	404407	0.0227235	1.64741	3.63	0.31	35.87	18982	0.294075	1.26029
Longyan	129	0	1	2010	869779	0.01818	1.84401	3.7	0.34	33.74	22109	0.324353	1.10318
Longyan	129	0	1	2011	1.16673e+06	0.0293931	1.79781	3.76	0.34	31.15	20087	0.361091	0.8774
Longyan	129	0	1	2012	1.32522e+06	0.0308172	1.82863	3.79	0.35	31.16	21703	0.398449	0.910281
Longyan	129	0	1	2013	1.29086e+06	0.0238662	1.80522	3.83	0.39	34.19	20626	0.428956	0.885759
Longyan	129	0	1	2014	1.47752e+06	0.0234065	1.9454	3.9094	0.4237	34.37	20321	0.534119	0.908937
Longyan	129	0	1	2015	1.6676e+06	0.0237099	1.82469	3.9709	0.3918	35.84	40029	0.56884	0.971171
Longyan	129	0	1	2016	1.60755e+06	0.0262893	2.04716	4.133	0.3692	37.2	57153	0.604472	1.01614
Longyan	129	0	1	2017	1.52356e+06	0.0301833	1.82762	4.0036	0.3559	39.53	67124	0.678168	0.900475
Longyan	129	0	1	2018	1678297	0.0238803	1.8747	3.9693	0.3504	41.86	69235	0.714455	0.128529
Longyan	129	0	1	2019	1798828	0.0183745	2.15398	4.5203	0.2673	43.77	71235	0.880529	0.124499
Longnan	130	0	3	2005	2824.57	0.0041353	1	2.59	0.09	38.81	4018	0.0693953	0.0380754
Longnan	130	0	3	2006	1147.88	0.00326544	1.25066	2.72	0.1	36.63	4514	0.0878665	0.0158696
Longnan	130	0	3	2007	8999.27	0.00518483	1.37992	2.35	0.09	35.74	4840	0.102387	0.0895059
Longnan	130	0	3	2008	8290.37	0.00638793	1.40469	2.94	0.11	44.32	5163	0.109452	1.14827
Longnan	130	0	3	2009	4035.47	0.00596386	1.40764	3.03	0.1	47.83	4465	0.125965	0.174135
Longnan	130	0	3	2010	2814.65	0.0039154	1.70572	3	0.1	45.1	4515	0.150318	0.517358
Longnan	130	0	3	2011	40029.6	0.00585781	1.3573	3.03	0.1	43.8	6314	0.173863	0.507241
Longnan	130	0	3	2012	3163.49	0.00392278	1.42825	3.06	0.11	44.04	6728	0.194807	0.517191
Longnan	130	0	3	2013	5505.5	0.00558349	0.892217	3.06	0.1	45.65	7425	0.152134	0.519862
Longnan	130	0	3	2014	42546.6	0.00901139	0.874079	2.59	0.17	48.35	4905	0.15834	0.55832
Longnan	130	0	3	2015	51639.1	0.00853626	1.01464	2.71	0.14	54.55	5124	0.193098	0.548814
Longnan	130	0	3	2016	62096	0.0075817	0.936623	2.75	0.16	56.7	14906	0.170712	0.598288
Longnan	130	0	3	2017	103580	0.00989969	0.662495	3.09	0.1	59.15	19072	0.189252	0.609994
Longnan	130	0	3	2018	136203	0.00054727	0.758877	3.04	0.08	61.6	14952	0.232655	0.629517
Longnan	130	0	3	2019	18909	0.00950871	1.03052	2.9634	0.1188	58.3	15611	0.335662	0.587687
Loudi	131	0	2	2005	26849.6	0.0177831	1	3.84	0.29	35.13	11252	0.1341	1.7717
Loudi	131	0	2	2006	204541	0.0157431	1.14889	3.84	0.29	34.41	13576	0.160607	1.96307
Loudi	131	0	2	2007	254121	0.013719	1.33271	3.83	0.24	34.36	14653	0.184306	1.10617
Loudi	131	0	2	2008	449922	0.0129692	1.69635	3.96	0.26	31.4	7886	0.227662	0.816421
Loudi	131	0	2	2009	488278	0.0242283	1.86836	4.1	0.28	32.96	16500	0.236207	1.08242
Loudi	131	0	2	2010	218311	0.0132105	2.08126	3.88	0.22	31.54	11821	0.253533	1.17894
Loudi	131	0	2	2011	329821	0.0191571	2.56477	3.9	0.22	29.4	12012	0.2947	1.24923
Loudi	131	0	2	2012	178821	0.0257314	1.93644	3.78	0.22	29.99	12706	0.345742	1.24124
Loudi	131	0	2	2013	126566	0.021696	2.28196	3.48	0.27	31.39	18524	0.36782	1.53217
Loudi	131	0	2	2014	216252	0.0183648	2.21481	3.5181	0.2795	32.03	19362	0.399497	1.4749
Loudi	131	0	2	2015	152639	0.0165109	2.24324	3.4671	0.2203	35.02	23723	0.443578	1.73448
Loudi	131	0	2	2016	159572	0.0170498	2.3395	3.4843	0.2064	36.98	28229	0.470904	1.97189
Loudi	131	0	2	2017	197965	0.0210197	2.09031	3.4569	0.2119	40.895	52392	0.481749	2.13825
Loudi	131	0	2	2018	408499	0.0200381	2.21098	3.6509	0.1961	44.81	61988	0.536653	2.40147
Loudi	131	0	2	2019	475723	0.0168705	2.23168	4.3564	0.2626	50.79	71211	0.549155	2.59365
Luzhou	132	0	3	2005	26325	0.0216481	1	4	0.2	36.06	11686	0.122965	0.214707
Luzhou	132	0	3	2006	38473.5	0.0188351	1.10076	4	0.25	35.37	10906	0.139476	0.466001
Luzhou	132	0	3	2007	53433.1	0.0193908	1.27139	4.06	0.25	33.04	12727	0.158143	0.213949
Luzhou	132	0	3	2008	80190.4	0.0203005	1.6184	3.87	0.27	30.57	14952	0.193464	0.209304
Luzhou	132	0	3	2009	80845.9	0.0208667	1.71914	3.96	0.27	31.28	16696	0.219994	0.226831
Luzhou	132	0	3	2010	70041.7	0.0188334	1.88896	3.95	0.25	28.3	20015	0.277811	0.282675
Luzhou	132	0	3	2011	65126.1	0.0308481	2.14681	4.07	0.3	25.74	25239	0.33995	0.270119
Luzhou	132	0	3	2012	99279.5	0.0315214	2.365	4.18	0.34	25.51	28731	0.370667	0.31432
Luzhou	132	0	3	2013	124736	0.0251126	2.2216	4.28	0.37	26.35	31055	0.317683	0.282958
Luzhou	132	0	3	2014	153159	0.0246531	2.12674	4.5333	0.327	27.06	42540	0.340288	0.306112
Luzhou	132	0	3	2015	184561	0.0242221	2.14872	4.7921	0.2982	27.99	50564	0.356634	0.337775
Luzhou	132	0	3	2016	193362	0.0272526	2.29481	4.6927	0.2729	28.89	62139	0.385588	0.383899
Luzhou	132	0	3	2017	1.28357e+06	0.0309693	2.1662	4.8365	0.2015	32.775	76221	0.537273	0.510264
Luzhou	132	0	3	2018	1691477	0.0288144	1.96163	4.9163	0.1953	36.66	89104	0.45914	0.646569
Luzhou	132	0	3	2019	409881	0.0230843	2.16534	5.3366	0.1714	40.48	104932	0.481891	0.536373
Luoyang	133	3	2	2005	583847	0.0384358	1	7.3	2.07	31.78	20252	0.218075	0.829148
Luoyang	133	3	2	2006	609664	0.0390252	1.05519	7.56	2.13	30.18	22053	0.256372	1.24112
Luoyang	133	3	2	2007	764163	0.0411861	1.16918	7.45	2.22	30.17	26275	0.307384	2.91543
Luoyang	133	3	2	2008	925005	0.0396598	1.28426	6.91	2.23	30.19	27651	0.36909	3.20347
Luoyang	133	3	2	2009	443963	0.0415887	1.24305	7.33	2.25	33.01	36724	0.382255	3.12322
Luoyang	133	3	2	2010	696629	0.0339865	1.24527	7.31	2.25	31.74	35968	0.430313	3.43873
Luoyang	133	3	2	2011	931109	0.0604313	1.36846	7.27	2.55	31.17	40085	0.45076	4.12171
Luoyang	133	3	2	2012	747283	0.0662032	1.43468	7.29	2.35	32.51	45256	0.487909	4.20107
Luoyang	133	3	2	2013	788061	0.0599456	1.34641	7.3	2.35	34.34	48947	0.431423	4.31478
Luoyang	133	3	2	2014	886423	0.0507773	1.40368	7.05	2.81	41.87	48285	0.45186	4.49018
Luoyang	133	3	2	2015	989923	0.0459169	1.42482	7.3556	2.6527	44.32	54554	0.463921	4.78024
Luoyang	133	3	2	2016	1.11011e+06	0.0480333	1.57757	8.1875	3.0441	46.98	66416	0.506727	4.88115
Luoyang	133	3	2	2017	1.13495e+06	0.0623312	1.49501	8.2645	2.8278	48.66	154900	0.587384	4.11018
Luoyang	133	3	2	2018	1333993	0.0557558	1.62362	7.3138	2.1821	50.34	188300	0.678801	4.34925
Luoyang	133	3	2	2019	1332877	0.0460579	1.70581	7.7894	2.2936	48.84	216500	0.7369	4.02946
Luohe	134	0	2	2005	76812.2	0.0105208	1	2.74	0.12	19.79	6493	0.155546	1.91699
Luohe	134	0	2	2006	76556.5	0.0106948	1.18028	2.73	0.13	19.39	7081	0.176874	1.95198
Luohe	134	0	2	2007	66113.9	0.0109209	1.25615	2.86	0.13	19.39	8302	0.203267	2.85281
Luohe	134	0	2	2008	52059	0.0126152	1.50879	2.8	0.11	17.24	8789	0.256174	2.98132
[truncated: 2,276 more rows]

## Sheet: digital_economy
city	id	year	number of internet users	total capita telecom business volume	total capita postal business volume	number of employees in the information industry	number of mobile phone users at the end of the year	Score
Ankang	1	2005	24925	29062	7940	0.2	49.2467	0.0105707
Ankang	1	2006	40655	51500	9400	0.22	64.2769	0.0118523
Ankang	1	2007	88785	62745	10401	0.2	79.94	0.0120372
Ankang	1	2008	69546	73935	10424	0.18	88.01	0.011431
Ankang	1	2009	110930	84806	13223	0.16	140.65	0.0142767
Ankang	1	2010	159157	95159	13481	0.17	176.03	0.0123497
Ankang	1	2011	192600	110960	16114	0.2	184.52	0.0188186
Ankang	1	2012	230000	129376	19139	0.22	219.08	0.0198007
Ankang	1	2013	260000	136597	19785	0.28	197.38	0.0147745
Ankang	1	2014	270000	147070	20401	0.2637	211	0.0130635
Ankang	1	2015	300000	157492	22793	0.2641	226	0.0127543
Ankang	1	2016	400000	200744	26715	0.2623	241	0.0139602
Ankang	1	2017	480000	161513	29886	0.26	263	0.0147967
Ankang	1	2018	580000	171865	31361	0.2549	271	0.014354
Ankang	1	2019	680000	178824	33292	0.2525	264	0.011156
Anqing	2	2005	56200	100036	22398	0.25	90.6261	0.0256407
Anqing	2	2006	99069	111400	26156	0.31	103.59	0.02633
Anqing	2	2007	146856	134752	30712	0.33	111.38	0.025768
Anqing	2	2008	156000	146800	37377	0.32	121.5	0.0257189
Anqing	2	2009	196100	338600	45500	0.35	155.15	0.0326555
Anqing	2	2010	268840	166790	43245	0.37	217.09	0.0253696
Anqing	2	2011	387961	207062	32440	0.39	311.1	0.0378889
Anqing	2	2012	400000	236568	36392	0.42	351.87	0.0369295
Anqing	2	2013	520000	267917	41783	0.43	345.4	0.0303323
Anqing	2	2014	540000	260558	47154	0.5982	418	0.0287055
Anqing	2	2015	550000	308689	54470	0.574	356	0.0262941
Anqing	2	2016	740000	234915	44258	0.5583	316	0.0232648
Anqing	2	2017	880000	240813	64626	0.5429	372	0.0272008
Anqing	2	2018	1130000	264711	133872	0.5565	375	0.0274841
Anqing	2	2019	1250000	248591	152128	0.4262	391	0.0216094
Anshun	3	2005	20805	40988	3512	0.16	39.94	0.00765047
Anshun	3	2006	33900	49791	3255	0.13	52.2342	0.00729686
Anshun	3	2007	429800	57731	61416	0.13	56.7	0.0340349
Anshun	3	2008	48400	68492	3962	0.17	86.32	0.00893061
Anshun	3	2009	67700	73764	4840	0.15	110.3	0.00953024
Anshun	3	2010	94701	78089	5502	0.14	137.23	0.00774416
Anshun	3	2011	124173	92221	6484	0.12	131.91	0.0106715
Anshun	3	2012	130000	126092	7484	0.16	143.91	0.0118451
Anshun	3	2013	160000	115265	8787	0.16	167.88	0.00963889
Anshun	3	2014	190000	123268	13042	0.1537	182	0.00946018
Anshun	3	2015	230000	129341	16036	0.1679	180	0.00915713
Anshun	3	2016	270000	140851	20221	0.1881	215	0.0101323
Anshun	3	2017	360000	152500	24970	0.1565	257	0.0122892
Anshun	3	2018	440000	173700	30711	0.1634	259	0.0128133
Anshun	3	2019	530000	174400	31976	0.1528	263	0.00968535
Anyang	4	2005	195473	118442	17979	0.19	91.9183	0.0281621
Anyang	4	2006	223767	141363	19836	0.18	117.616	0.0281787
Anyang	4	2007	289124	164148	22846	0.16	149.9	0.0285162
Anyang	4	2008	353866	174514	22654	0.17	181.82	0.0285178
Anyang	4	2009	435504	183958	26629	0.17	219.16	0.0295015
Anyang	4	2010	408440	202291	30016	0.27	376.95	0.0289067
Anyang	4	2011	479333	230340	41809	0.43	412.14	0.0482428
Anyang	4	2012	570000	295787	40566	0.34	432.15	0.0461656
Anyang	4	2013	680000	327847	42072	0.45	472.28	0.0385001
Anyang	4	2014	840000	351939	42943	0.4366	484	0.0350145
Anyang	4	2015	930000	412828	47696	0.5083	497	0.034575
Anyang	4	2016	1050000	310465	77086	0.4193	501	0.0344419
Anyang	4	2017	1300000	315247	92800	0.4623	487	0.0376626
Anyang	4	2018	1510000	318384	108892	0.4623	518	0.0326756
Anyang	4	2019	1590000	314703	125825	0.3894	535	0.0268904
Anshan	5	2005	216900	181218	15260	0.29	113.15	0.0332745
Anshan	5	2006	230060	206233	16901	0.28	159.9	0.0344529
Anshan	5	2007	297814	229613	18595	0.28	198.26	0.033981
Anshan	5	2008	341900	240000	16520	0.28	222.3	0.0319035
Anshan	5	2009	431700	255562	19504	0.31	255.68	0.0324726
Anshan	5	2010	538894	270470	28401	0.36	279.19	0.0272077
Anshan	5	2011	553267	293150	25347	0.4	317.82	0.0405833
Anshan	5	2012	620000	298866	29233	0.38	342.6	0.0421971
Anshan	5	2013	620000	306894	33882	0.58	361.09	0.033422
Anshan	5	2014	650000	285000	36500	0.3612	354	0.026736
Anshan	5	2015	710000	261281	44600	0.3695	334	0.0244927
Anshan	5	2016	810000	289224	56251	0.3432	328	0.0249084
Anshan	5	2017	860000	290010	66368	0.3392	353	0.0264023
Anshan	5	2018	980000	281366	118978	0.4156	366	0.0254603
Anshan	5	2019	1040000	271191	85720	0.4963	370	0.019022
Bayannur	6	2005	26198	102893	4495	0.14	38.495	0.0106846
Bayannur	6	2006	27300	133934	5466	0.16	64.81	0.0126771
Bayannur	6	2007	45900	184962	7543	0.19	80.3	0.0138179
Bayannur	6	2008	67000	219524	7656	0.2	129.5	0.0174832
Bayannur	6	2009	90000	292957	7872	0.18	171	0.0196075
Bayannur	6	2010	97100	376400	8582	0.2	108.83	0.0133315
Bayannur	6	2011	124700	389500	49300	0.2	103.18	0.0368742
Bayannur	6	2012	170000	50547	7453	0.2	242	0.0143407
Bayannur	6	2013	190000	93135	7960	0.23	201	0.0109862
Bayannur	6	2014	190000	142598	13823	0.23	251	0.0121303
Bayannur	6	2015	210000	126000	16375	0.227	202	0.0097689
Bayannur	6	2016	260000	138000	17000	0.236	209	0.00981367
Bayannur	6	2017	340000	140000	17103	0.2333	211	0.0105168
Bayannur	6	2018	440000	132000	16640	0.2095	224	0.0108113
Bayannur	6	2019	360000	120000	16814	0.241	173	0.00607541
Bazhong	7	2005	52374	47394	5138	0.16	46.5563	0.0102547
Bazhong	7	2006	56735	55255	7235	0.16	76.126	0.0119267
Bazhong	7	2007	56437	59346	7005	0.17	80.34	0.00983267
Bazhong	7	2008	64621	70849	6775	0.2	103.37	0.0113588
Bazhong	7	2009	110855	81700	13839	0.26	124.56	0.0143535
Bazhong	7	2010	124440	96200	12395	0.18	155.28	0.0111099
Bazhong	7	2011	129000	97000	14239	0.12	181.3	0.0160941
Bazhong	7	2012	140000	145015	17710	0.18	185.7	0.0163491
Bazhong	7	2013	150000	118355	23031	0.46	177.76	0.0134431
Bazhong	7	2014	240000	150072	24401	0.4516	229	0.0146027
Bazhong	7	2015	350000	326955	32022	0.5033	239	0.0188078
Bazhong	7	2016	430000	480725	39151	0.5109	254	0.0203294
Bazhong	7	2017	580000	169980	46673	0.4437	269	0.0182601
Bazhong	7	2018	700000	177215	55583	0.4624	295	0.0176864
Bazhong	7	2019	790000	181468	57990	0.241	283	0.0127596
Baicheng	8	2005	41823	70386	5730	0.1	55.8	0.0113987
Baicheng	8	2006	51579	75014	6800	0.11	64.8	0.0109147
Baicheng	8	2007	61786	56680	6042	0.11	117.99	0.0117458
Baicheng	8	2008	78495	65106	6193	0.11	154.34	0.0135936
Baicheng	8	2009	112418	71516	6923	0.13	190.39	0.0146528
Baicheng	8	2010	162653	80000	7876	0.23	116.2	0.00858375
Baicheng	8	2011	179703	85979	9336	0.23	131.64	0.0130309
Baicheng	8	2012	230000	91792	14043	0.26	149.5	0.0152799
Baicheng	8	2013	250000	104964	13726	0.28	162.47	0.0120606
Baicheng	8	2014	280000	95685	16755	0.2927	175	0.0109786
Baicheng	8	2015	270000	100400	19500	0.2989	176	0.0100056
Baicheng	8	2016	250000	110000	22887	0.2926	178	0.00937745
Baicheng	8	2017	300000	120000	25401	0.3802	193	0.0105484
Baicheng	8	2018	360000	106121	30217	0.1936	204	0.00979686
Baicheng	8	2019	380000	97367	38378	0.2021	224	0.00727674
Baishan	9	2005	93737	52028	10687	0.13	52	0.0144976
Baishan	9	2006	51900	45296	11700	0.13	65.64	0.0118684
Baishan	9	2007	61794	50169	11444	0.2	77.14	0.0111807
Baishan	9	2008	83324	56175	10402	0.16	73.26	0.0101062
Baishan	9	2009	116401	60237	15463	1.18	88.71	0.0200527
Baishan	9	2010	150000	60000	11211	1.22	82.9	0.0141524
Baishan	9	2011	151800	69476	12641	1.44	88.86	0.0198603
Baishan	9	2012	180000	69952	15604	0.26	97.4	0.0117256
Baishan	9	2013	180000	76758	16343	0.22	104.65	0.00836515
Baishan	9	2014	200000	68541	20318	0.2176	114	0.0077127
Baishan	9	2015	200000	70591	23691	0.2356	112	0.00728684
Baishan	9	2016	200000	76000	27281	0.2355	112	0.00680346
Baishan	9	2017	240000	80000	31955	0.2288	118	0.00694413
Baishan	9	2018	280000	72036	35352	0.2137	125	0.00712349
Baishan	9	2019	273170	82401	39404	0.2215	131.762	0.00458091
Baiyin	10	2005	27600	37950	4936	0.09	28.9306	0.00667537
Baiyin	10	2006	32954	48858	5611	0.1	37.826	0.00658726
Baiyin	10	2007	41090	49498	4978	0.1	49.39	0.00559872
Baiyin	10	2008	54360	54730	5169	0.1	63.08	0.00696195
Baiyin	10	2009	62775	62236	5315	0.1	88.45	0.0077482
Baiyin	10	2010	75468	72353	4577	0.12	85.18	0.0050842
Baiyin	10	2011	93400	72795	4340	0.1	120.02	0.00810954
Baiyin	10	2012	111700	109800	5189	0.1	147.65	0.0101846
Baiyin	10	2013	130000	122300	6038	0.14	145.54	0.00816506
Baiyin	10	2014	160000	107735	6199	0.1256	158	0.00731644
Baiyin	10	2015	180000	123900	7731	0.1242	156	0.00681538
Baiyin	10	2016	230000	190248	9011	0.0835	160	0.0073947
Baiyin	10	2017	340000	189100	12900	0.1054	158	0.00903996
Baiyin	10	2018	450000	515500	12023	0.0939	169	0.0169856
Baiyin	10	2019	490000	906500	12709	0.1079	171	0.0164553
Baise	11	2005	81254	169910	6189	0.26	54.5851	0.0188541
Baise	11	2006	91526	209231	7373	0.25	67.51	0.0193329
Baise	11	2007	100408	268815	7176	0.25	80.69	0.0180937
Baise	11	2008	133135	355008	9233	0.25	135.96	0.0238491
Baise	11	2009	298985	122811	6969	0.29	124.9	0.0169108
Baise	11	2010	214725	140744	10974	0.31	142.63	0.0124165
Baise	11	2011	264048	146397	10277	0.34	159.87	0.0185659
Baise	11	2012	270000	169920	12027	0.29	184.24	0.0198553
Baise	11	2013	300000	157240	14140	0.16	214.93	0.0150409
Baise	11	2014	310000	178924	19697	0.1519	239	0.0143118
Baise	11	2015	360000	186403	23255	0.1504	245	0.0138458
Baise	11	2016	420000	211897	29470	0.1799	253	0.0144251
Baise	11	2017	540000	227913	36458	0.2537	311	0.0182323
Baise	11	2018	740000	235072	43207	0.1411	341	0.0181486
Baise	11	2019	1060000	238611	45101	0.2377	354	0.0163864
Bengbu	12	2005	148900	123305	12109	0.17	61.17	0.0212674
Bengbu	12	2006	113563	134473	13546	0.16	80.06	0.0192824
Bengbu	12	2007	141500	142900	14512	0.18	105	0.0186905
Bengbu	12	2008	167900	156460	14898	0.15	109.5	0.0178819
Bengbu	12	2009	159600	372517	16930	0.17	134.78	0.0231216
Bengbu	12	2010	201593	132187	11922	0.15	202.25	0.0137614
Bengbu	12	2011	803300	107483	14368	0.16	181.04	0.0254606
Bengbu	12	2012	310000	170060	15448	0.16	197.5	0.0210934
Bengbu	12	2013	370000	206793	19001	0.34	227.73	0.019491
Bengbu	12	2014	410000	189646	19175	0.2501	244	0.016471
Bengbu	12	2015	490000	199561	22065	0.2611	223	0.0153318
Bengbu	12	2016	590000	212181	25018	0.288	258	0.0167528
Bengbu	12	2017	690000	250946	31818	0.2242	267	0.0187157
Bengbu	12	2018	840000	235307	97363	0.216	289	0.0201017
Bengbu	12	2019	920000	210783	102679	0.2282	303	0.0152844
Baotou	13	2005	118000	267729	11890	0.22	102.3	0.0307754
Baotou	13	2006	147900	332569	13115	0.43	141.5	0.0360393
Baotou	13	2007	168694	439319	14611	0.6	169.35	0.0370792
Baotou	13	2008	174598	542704	15243	0.61	176.11	0.0371947
Baotou	13	2009	199979	690803	12627	0.6	223.62	0.0388795
Baotou	13	2010	224176	734389	14751	0.61	266.23	0.0312125
Baotou	13	2011	229332	318669	11607	0.65	293.76	0.0325999
Baotou	13	2012	230000	274311	12568	0.55	358.3	0.0306313
Baotou	13	2013	400000	268872	11953	0.74	391.96	0.0282763
Baotou	13	2014	420000	277760	11129	0.4221	415	0.0230496
Baotou	13	2015	370000	261186	16000	0.487	310	0.0177984
Baotou	13	2016	470000	273656	21181	0.4517	346	0.0188074
Baotou	13	2017	580000	265601	20552	0.4248	400	0.0214079
Baotou	13	2018	690000	232928	21843	0.4098	404	0.0196526
Baotou	13	2019	740000	221301	20266	0.4846	367	0.0149739
Baoji	14	2005	78000	91000	18000	0.24	90.7	0.0237515
Baoji	14	2006	81200	99100	18400	0.25	105.7	0.021962
Baoji	14	2007	129200	109600	19786	0.26	124.88	0.0213285
Baoji	14	2008	306000	125100	21800	0.25	191.87	0.0272834
Baoji	14	2009	315180	142429	20211	0.27	220.01	0.0257541
Baoji	14	2010	265300	156900	18997	0.34	286.28	0.0210806
Baoji	14	2011	295500	174800	23000	0.32	288.2	0.0304179
Baoji	14	2012	360000	205500	26300	0.34	322.9	0.0314231
Baoji	14	2013	430000	224100	35300	0.38	344.82	0.0267041
Baoji	14	2014	600000	229500	34900	0.35	341	0.0243356
Baoji	14	2015	640000	231400	40700	0.3505	360	0.0233533
Baoji	14	2016	610000	241800	52200	0.3564	369	0.0227382
Baoji	14	2017	720000	231400	61300	0.344	389	0.0244628
Baoji	14	2018	930000	248600	68800	0.3514	370	0.0222564
Baoji	14	2019	1170000	237400	77500	0.3209	384	0.0187473
Baoding	15	2005	394885	349119	38507	0.77	292.191	0.0780148
Baoding	15	2006	349562	389703	39690	0.67	363.291	0.0746843
Baoding	15	2007	347548	460431	49138	0.64	424.74	0.0721866
Baoding	15	2008	590785	466019	36393	0.7	491.47	0.0683556
Baoding	15	2009	702460	509675	38210	0.83	553.11	0.0675573
Baoding	15	2010	956036	529543	43945	0.94	635.4	0.0565261
Baoding	15	2011	1227655	594034	47596	0.74	741.51	0.0892996
Baoding	15	2012	1.39883e+06	652895	83294	0.81	789.5	0.102172
Baoding	15	2013	1570000	714206	109450	0.84	967.3	0.0881744
Baoding	15	2014	1740000	695609	68911	0.8564	905	0.0697466
Baoding	15	2015	1950000	669914	177248	0.8943	946	0.0770382
Baoding	15	2016	2480000	707538	258725	0.8256	1023	0.0863492
Baoding	15	2017	2840000	729698	338149	0.7421	1079	0.0951412
Baoding	15	2018	3120000	766036	435780	0.4922	1176	0.079726
Baoding	15	2019	3390000	679604	610280	0.998	1173	0.069404
Baoshan	16	2005	38757	42146	2753	0.09	45.5268	0.00764394
Baoshan	16	2006	39498	46981	2989	0.1	58.91	0.00745027
Baoshan	16	2007	42183	53191	3584	0.11	78.52	0.00750064
Baoshan	16	2008	44044	18380	4957	0.12	88.4	0.00737641
Baoshan	16	2009	56330	19700	5595	0.12	114.5	0.00813013
Baoshan	16	2010	60703	32685	5806	0.12	133.3	0.0065083
Baoshan	16	2011	114816	49014	4213	0.13	158.02	0.00939823
Baoshan	16	2012	130000	45837	4776	0.08	173.09	0.00932228
Baoshan	16	2013	150000	52700	5302	0.15	185.23	0.00805289
Baoshan	16	2014	170000	55387	6903	0.1251	189	0.00717027
Baoshan	16	2015	220000	58106	7881	0.1183	189	0.00688092
Baoshan	16	2016	280000	56786	15600	0.114	206	0.0082456
Baoshan	16	2017	370000	153357	19434	0.1123	236	0.0112822
Baoshan	16	2018	490000	160637	23470	0.0984	243	0.0118823
Baoshan	16	2019	590000	164449	14466	0.1883	251	0.00944983
Beihai	17	2005	48303	235915	4140	0.17	36.35	0.0172378
Beihai	17	2006	41475	167069	5039	0.13	55.448	0.0131024
Beihai	17	2007	58210	194300	5700	0.13	57.58	0.0115535
Beihai	17	2008	57678	194300	4045	0.14	55.44	0.0106013
Beihai	17	2009	231410	97535	4142	0.14	90.32	0.0114615
Beihai	17	2010	154508	106399	8029	0.14	101.57	0.00789912
Beihai	17	2011	225354	111935	6792	0.17	111.28	0.0122106
Beihai	17	2012	240000	128948	7344	0.17	127.6	0.0139959
Beihai	17	2013	270000	115775	8097	0.19	158.33	0.0112827
Beihai	17	2014	280000	137381	7739	0.17	169	0.0102007
Beihai	17	2015	370000	136271	15608	0.1659	172	0.0105001
Beihai	17	2016	370000	144045	20497	0.1974	174	0.0103986
Beihai	17	2017	1070000	334763	25830	0.149	469	0.0288821
Beihai	17	2018	580000	156658	32530	0.1959	214	0.012519
Beihai	17	2019	680000	155527	36576	0.221	222	0.00990219
Beijing	18	2005	3806369	3794372	335242	25.01	1459.8	0.837446
Beijing	18	2006	3952919	4695060	350954	21.36	1571.1	0.790785
Beijing	18	2007	4220726	6349171	377895	29.2	1598.3	0.801675
Beijing	18	2008	4398295	7541280	470335	33.41	1616.15	0.812603
Beijing	18	2009	5049323	8667454	507618	36.21	1825.4	0.821403
Beijing	18	2010	5455639	10668311	420790	41.73	2117.7	0.694976
Beijing	18	2011	5233645	4362841	515951	49.09	2575.9	0.867622
Beijing	18	2012	5720000	4880146	584535	52.63	3168	0.87494
Beijing	18	2013	5350000	5940104	584585	58.24	3373.8	0.771032
Beijing	18	2014	5530000	6873707	637602	61.1106	4076	0.717933
Beijing	18	2015	4920000	9233637	678365	68.007	4052	0.730003
Beijing	18	2016	4760000	13964015	721895	69.2226	3869	0.740816
Beijing	18	2017	5420000	8755281	830179	77.44	3752	0.740711
Beijing	18	2018	6350000	6193326	3835505	84.03	4009	0.812417
Beijing	18	2019	6890000	6196743	3982057	85.9131	4020	0.663208
Benxi	19	2005	129690	182855	9595	0.2	51.78	0.0216331
Benxi	19	2006	129800	205842	11318	0.2	60.8	0.0205772
Benxi	19	2007	129910	251127	9228	0.21	82.57	0.0186554
Benxi	19	2008	162900	100000	7790	0.2	87.69	0.0133485
Benxi	19	2009	192185	98000	8034	0.23	137.93	0.0150209
Benxi	19	2010	230346	105227	8892	0.24	113.15	0.00967029
Benxi	19	2011	257237	115245	11259	0.24	126.8	0.0156423
Benxi	19	2012	300000	122460	13337	0.27	141.67	0.0175725
Benxi	19	2013	330000	125525	15663	0.42	149.68	0.014594
Benxi	19	2014	350000	153344	13104	0.4799	173	0.013772
Benxi	19	2015	340000	106752	14938	0.4344	170	0.0108954
Benxi	19	2016	460000	114523	23892	0.385	163	0.0121016
Benxi	19	2017	440000	125663	28139	0.2597	151	0.0107232
Benxi	19	2018	430000	120595	34306	0.2531	157	0.00991851
Benxi	19	2019	460000	102047	36282	0.3013	144	0.00653399
Binzhou	20	2005	60900	99680	12653	0.13	115.24	0.0220858
Binzhou	20	2006	101400	108360	16530	0.09	142.49	0.0234178
Binzhou	20	2007	136500	121020	14468	0.07	179.7	0.0223237
Binzhou	20	2008	196922	140820	18468	0.15	194.75	0.0241029
Binzhou	20	2009	271960	242882	14578	0.12	262.93	0.0271527
Binzhou	20	2010	304000	183647	15463	0.23	305.86	0.0208961
Binzhou	20	2011	410400	156837	22011	0.2	355.96	0.0330508
Binzhou	20	2012	400000	167953	22683	0.22	375.68	0.0316654
Binzhou	20	2013	530000	174505	37000	0.38	403.69	0.029208
Binzhou	20	2014	560000	178217	39000	0.3626	389	0.0243841
Binzhou	20	2015	520000	160149	44900	0.3717	366	0.0215417
Binzhou	20	2016	1110000	218743	58394	0.3922	370	0.0290841
Binzhou	20	2017	1210000	224395	75900	0.4454	378	0.0310926
Binzhou	20	2018	1400000	230203	88300	0.3615	401	0.0262273
Binzhou	20	2019	1520000	164400	114096	0.2903	461	0.0222506
Bozhou	21	2005	49183	58067	8835	0.15	41.1211	0.0117773
Bozhou	21	2006	63042	74037	9719	0.21	72.7411	0.0140535
Bozhou	21	2007	48876	92093	11851	0.24	78.78	0.012806
Bozhou	21	2008	73600	118782	11932	0.24	105.27	0.0147681
Bozhou	21	2009	109866	122588	13140	0.25	136.26	0.0157193
Bozhou	21	2010	152239	135908	14575	0.23	180.7	0.0139276
Bozhou	21	2011	234235	157742	19315	0.24	203.9	0.0233415
Bozhou	21	2012	230000	190597	22109	0.24	240.16	0.023251
Bozhou	21	2013	300000	211727	32300	0.35	307.36	0.0225539
Bozhou	21	2014	350000	220000	25689	0.2733	292	0.0183093
Bozhou	21	2015	410000	370389	54100	0.2292	291	0.0225129
Bozhou	21	2016	520000	477300	64389	0.2016	341	0.0239987
Bozhou	21	2017	890000	373578	43121	0.2411	388	0.026997
Bozhou	21	2018	1080000	269857	111116	0.3045	395	0.0256279
Bozhou	21	2019	1240000	249990	138299	0.2296	414	0.0209007
Cangzhou	22	2005	163782	386950	21975	0.55	174.955	0.052133
Cangzhou	22	2006	158781	248385	24406	0.72	205.624	0.0457667
Cangzhou	22	2007	206901	277297	27689	0.72	266.41	0.0454877
Cangzhou	22	2008	321744	277288	21951	0.83	283.03	0.0425342
Cangzhou	22	2009	412512	318065	23860	0.81	391.09	0.0459259
Cangzhou	22	2010	507014	339504	24680	0.8	450.3	0.0368828
Cangzhou	22	2011	628629	368155	37223	0.48	521.3	0.0582743
Cangzhou	22	2012	729314	401765	54587	0.49	541.4	0.0611603
Cangzhou	22	2013	830000	432427	68217	0.48	592.8	0.0504754
Cangzhou	22	2014	920000	425180	49050	0.489	605	0.0415995
Cangzhou	22	2015	1030000	409328	89592	0.4843	597	0.0424793
Cangzhou	22	2016	1460000	119476	54427	0.4736	680	0.0398454
Cangzhou	22	2017	1780000	442425	60754	0.4508	742	0.0496326
Cangzhou	22	2018	2140000	403513	217726	0.3933	780	0.0481455
Cangzhou	22	2019	2290000	422815	312934	0.4037	781	0.0419484
Changde	23	2005	158863	143619	13362	0.32	102.619	0.0283166
Changde	23	2006	141201	164309	14180	0.36	94.955	0.0249214
Changde	23	2007	140742	182615	16083	0.4	180.75	0.0280063
Changde	23	2008	146860	196659	15012	0.48	179.16	0.0257565
Changde	23	2009	219239	230264	16297	0.43	199.24	0.0257226
Changde	23	2010	62949	243838	20137	0.47	263.42	0.0217206
Changde	23	2011	376442	270357	24986	0.56	307.81	0.0380431
Changde	23	2012	490000	345884	27925	0.55	310.82	0.0402888
Changde	23	2013	540000	312427	32437	0.52	348.83	0.0312978
Changde	23	2014	750000	308649	33915	0.53	444	0.0315343
Changde	23	2015	830000	305405	40379	0.5292	449	0.0297417
Changde	23	2016	930000	325502	46906	0.5404	465	0.0304273
Changde	23	2017	1100000	360819	52638	0.5391	511	0.0344732
Changde	23	2018	1340000	346810	88167	0.5094	504	0.0313358
Changde	23	2019	1520000	337970	100740	0.544	533	0.0268421
Changzhou	24	2005	232349	314300	29258	0.3	207.46	0.0546277
Changzhou	24	2006	291920	351615	33355	0.31	255	0.0562573
Changzhou	24	2007	425087	398915	38952	0.35	302.34	0.0570289
Changzhou	24	2008	582584	447780	43573	0.38	348.31	0.0581976
Changzhou	24	2009	820336	475696	44507	0.41	424.61	0.0601361
Changzhou	24	2010	782457	504759	52115	0.4	501.39	0.0484753
Changzhou	24	2011	960961	539640	59851	0.43	560.46	0.0786525
Changzhou	24	2012	1010000	592009	67300	0.45	519.35	0.0752843
Changzhou	24	2013	1080000	626771	168000	0.8	523.07	0.0708526
Changzhou	24	2014	1170000	609534	197201	0.62	520	0.0614498
Changzhou	24	2015	1240000	598187	259463	0.6523	535	0.0657826
Changzhou	24	2016	1950000	624760	338707	0.68	540	0.0729876
Changzhou	24	2017	2320000	649622	400400	0.6507	587	0.0788555
Changzhou	24	2018	2370000	703604	476847	0.7902	654	0.0652299
Changzhou	24	2019	2640000	705029	561547	0.799	665	0.0524618
Chaoyang	25	2005	92968	118970	7030	0.16	67.2	0.0173899
Chaoyang	25	2006	96960	157156	8844	0.27	79.5	0.0191716
Chaoyang	25	2007	100883	102711	12124	0.28	116.52	0.0175286
Chaoyang	25	2008	177800	120000	10995	0.29	121.99	0.0179296
Chaoyang	25	2009	196434	129914	11986	0.29	173.39	0.0192215
Chaoyang	25	2010	238312	135201	23055	0.28	171.18	0.016692
Chaoyang	25	2011	294336	150748	18285	0.3	199.26	0.0236841
Chaoyang	25	2012	340000	155410	22404	0.33	232.89	0.0251487
Chaoyang	25	2013	360000	179869	27689	0.31	248.81	0.0201737
Chaoyang	25	2014	400000	169506	26400	0.3191	255	0.0172475
Chaoyang	25	2015	450000	168504	29800	0.3501	205	0.0152035
Chaoyang	25	2016	540000	186098	40022	0.3236	216	0.0162447
Chaoyang	25	2017	610000	172510	47079	0.3132	239	0.0172424
Chaoyang	25	2018	680000	174765	52360	0.3388	248	0.0157397
Chaoyang	25	2019	740000	182945	38917	0.341	245	0.0116871
Chaozhou	26	2005	74535	128447	8542	0.25	126.117	0.0240978
Chaozhou	26	2006	95000	128173	8515	0.29	147.23	0.0236728
Chaozhou	26	2007	98100	132605	10193	0.38	163.2	0.0220959
Chaozhou	26	2008	135800	155679	12414	0.34	174	0.0221389
Chaozhou	26	2009	185600	156143	10787	0.31	181.96	0.0200157
Chaozhou	26	2010	246100	168096	10424	0.31	211.55	0.0156789
Chaozhou	26	2011	298000	208023	9450	0.35	174.79	0.0215278
Chaozhou	26	2012	350000	190831	12210	0.36	207.6	0.0238222
Chaozhou	26	2013	400000	197830	12903	0.42	241.04	0.0199784
Chaozhou	26	2014	390000	1940656	171324	0.3767	248	0.0692845
Chaozhou	26	2015	350000	197966	15380	0.3427	261	0.0144577
Chaozhou	26	2016	570000	184851	59025	0.3414	228	0.0185625
Chaozhou	26	2017	660000	196636	82693	0.2551	230	0.0200671
Chaozhou	26	2018	780000	195952	129553	0.2946	278	0.0203179
Chaozhou	26	2019	770000	199952	179532	0.2675	276	0.0154761
Chenzhou	27	2005	120211	38440	15914	0.29	90.0088	0.022219
Chenzhou	27	2006	130647	43392	16160	0.28	116.53	0.0214547
Chenzhou	27	2007	131259	44163	19224	0.26	144.2	0.0205906
Chenzhou	27	2008	134406	58323	18519	0.3	170.46	0.020427
Chenzhou	27	2009	164571	188468	20625	0.31	204.98	0.0241951
Chenzhou	27	2010	230730	199315	23239	0.31	231.34	0.020445
Chenzhou	27	2011	275300	237218	23456	0.32	285.4	0.0323596
Chenzhou	27	2012	380000	262746	25050	0.37	316.37	0.0334477
Chenzhou	27	2013	450000	294300	42783	0.39	318.84	0.0288398
Chenzhou	27	2014	490000	394316	72234	0.4073	362	0.0308441
Chenzhou	27	2015	620000	430900	74000	0.4182	355	0.0305003
Chenzhou	27	2016	720000	215784	69984	0.394	353	0.0250069
Chenzhou	27	2017	900000	277365	82145	0.3903	406	0.0293294
Chenzhou	27	2018	1240000	279142	95854	0.381	452	0.0278291
Chenzhou	27	2019	1260000	277224	100142	0.4485	453	0.0223219
Chengdu	28	2005	1237300	888000	45000	1.47	789.9	0.182301
Chengdu	28	2006	1433300	969200	53494	1.37	988.8	0.191412
Chengdu	28	2007	1466500	1091100	61400	1.11	1163.4	0.179254
Chengdu	28	2008	1173100	1097108	71244	1.26	1274.1	0.158966
Chengdu	28	2009	1230000	3638000	88274	1.32	1449	0.218472
Chengdu	28	2010	1655400	4319000	93654	1.31	1732	0.189456
Chengdu	28	2011	1887119	1586814	93739	1.69	2022.99	0.212922
Chengdu	28	2012	1890000	1679676	109598	1.79	2136.1	0.208975
Chengdu	28	2013	2570000	1840208	102673	14.54	2274.84	0.258493
Chengdu	28	2014	2880000	3100859	90961	10.1674	2203	0.22292
Chengdu	28	2015	4740000	4040200	574900	16.9835	2221	0.322062
Chengdu	28	2016	5990000	2019100	815600	31.2864	2407	0.384494
Chengdu	28	2017	6780000	2113923	1013700	31.4432	2673	0.401739
Chengdu	28	2018	6790000	2266342	1289200	33.1444	2867	0.361774
Chengdu	28	2019	7820000	2176412	1602900	26.1621	2617	0.277157
Chengde	29	2005	103062	103155	8792	0.28	79.43	0.0201855
Chengde	29	2006	106477	121700	9628	0.33	86.8586	0.0195892
Chengde	29	2007	150897	141560	11828	0.35	108.1	0.0197924
Chengde	29	2008	182804	144773	10923	0.42	120.82	0.0197723
Chengde	29	2009	202390	161691	11439	0.43	163.19	0.0206188
Chengde	29	2010	254913	176204	14096	0.42	185.3	0.0165585
Chengde	29	2011	339857	193597	16920	0.39	208.85	0.026257
Chengde	29	2012	410000	216095	17534	0.4	239.3	0.0285437
Chengde	29	2013	410000	227162	26188	0.64	267.47	0.0246273
Chengde	29	2014	460000	221472	28820	0.4666	285	0.0209607
Chengde	29	2015	490000	211022	33314	0.4458	281	0.0191288
Chengde	29	2016	670000	224260	40064	0.438	319	0.0214049
Chengde	29	2017	740000	216247	44936	0.5355	374	0.0239062
Chengde	29	2018	960000	227246	52967	0.6045	372	0.022616
Chengde	29	2019	1060000	219940	55178	0.6456	373	0.0185235
Chizhou	30	2005	43329	27860	4640	0.08	28.0487	0.00639022
Chizhou	30	2006	28690	33002	5141	0.08	32.4132	0.00499389
Chizhou	30	2007	43567	35434	6139	0.07	37.75	0.00447346
Chizhou	30	2008	45118	39806	5704	0.08	42.8	0.00510807
Chizhou	30	2009	69486	42588	6959	0.09	52.1	0.00582987
Chizhou	30	2010	112433	61754	7447	0.08	77.2	0.00531955
Chizhou	30	2011	125819	67698	8890	0.14	91.76	0.0091563
Chizhou	30	2012	150000	75794	9519	0.13	93.38	0.00900431
Chizhou	30	2013	180000	88924	11696	0.15	103.67	0.00762998
Chizhou	30	2014	190000	12274	87581	0.1469	110	0.0122495
Chizhou	30	2015	230000	88511	7601	0.152	104	0.00555184
Chizhou	30	2016	280000	90700	7947	0.1503	105	0.00568527
Chizhou	30	2017	350000	88165	11950	0.1476	121	0.00666394
Chizhou	30	2018	420000	97553	37799	0.1467	134	0.00848558
Chizhou	30	2019	490000	89572	42470	0.144	143	0.00599059
Chifeng	31	2005	64828	71034	8450	0.24	74.7342	0.0165769
Chifeng	31	2006	50650	82650	9622	0.23	106	0.0170076
Chifeng	31	2007	70273	178131	11151	0.3	127.07	0.0197942
Chifeng	31	2008	106700	210500	15800	0.32	192.5	0.0250373
Chifeng	31	2009	125500	133097	13138	0.32	224.51	0.0213311
Chifeng	31	2010	189600	609517	16288	0.34	931.09	0.0536785
Chifeng	31	2011	230000	219500	12400	0.36	983.6	0.0578797
Chifeng	31	2012	290000	248824	16425	0.37	338.42	0.03003
Chifeng	31	2013	360000	268067	18062	0.63	396.32	0.0277505
Chifeng	31	2014	390000	313509	18751	0.5988	340	0.0232064
Chifeng	31	2015	510000	263035	35400	0.5821	433	0.0249488
Chifeng	31	2016	610000	277939	46400	0.5637	450	0.0257947
Chifeng	31	2017	650000	531100	37301	0.5539	423	0.0289645
Chifeng	31	2018	810000	273944	68000	0.5272	439	0.0244232
Chifeng	31	2019	910000	281169	78300	0.4172	454	0.0196105
Chongzuo	32	2005	25344	40024	5607	0.13	55.5742	0.00978508
Chongzuo	32	2006	32200	134810	7629	0.16	57.99	0.0130877
Chongzuo	32	2007	34876	174283	7347	0.16	65.86	0.0118402
Chongzuo	32	2008	44597	248667	9573	0.15	72.77	0.0145587
Chongzuo	32	2009	172180	80037	7202	0.11	90.83	0.0106313
Chongzuo	32	2010	86762	86094	12279	0.12	100	0.00809441
Chongzuo	32	2011	123885	89811	9769	0.12	108.1	0.0108161
Chongzuo	32	2012	130000	104367	10987	0.14	126.79	0.0110424
Chongzuo	32	2013	150000	99959	13059	0.16	143.94	0.00887049
Chongzuo	32	2014	160000	111427	13372	0.1501	151	0.00803153
Chongzuo	32	2015	210000	115063	18911	0.1425	155	0.00825701
Chongzuo	32	2016	250000	125578	24467	0.1397	163	0.00851793
Chongzuo	32	2017	330000	133380	19990	0.1369	199	0.00969635
Chongzuo	32	2018	470000	135735	25410	0.175	203	0.0107835
Chongzuo	32	2019	590000	137327	26121	0.1307	223	0.00850928
Chuzhou	33	2005	114400	158588	9648	0.27	65.7315	0.022085
Chuzhou	33	2006	84976	99985	11485	0.24	79.937	0.0172642
Chuzhou	33	2007	98890	115201	9645	0.17	91.94	0.0142256
Chuzhou	33	2008	97007	133193	9022	0.19	109.13	0.014621
Chuzhou	33	2009	126700	155885	10518	0.18	148.31	0.0162082
Chuzhou	33	2010	204681	149988	10444	0.19	196.49	0.0137333
Chuzhou	33	2011	262285	176660	12673	0.32	229.19	0.0234323
Chuzhou	33	2012	310000	199183	14478	0.48	255.45	0.0261728
Chuzhou	33	2013	430000	258305	16969	0.44	272.9	0.0235053
Chuzhou	33	2014	520000	310319	16708	0.4593	297	0.0227873
Chuzhou	33	2015	640000	329819	17889	0.3742	303	0.021319
Chuzhou	33	2016	720000	505961	26492	0.2663	319	0.0233256
Chuzhou	33	2017	870000	424762	34449	0.234	356	0.0261744
Chuzhou	33	2018	1060000	1220369	68018	0.2367	349	0.0424761
Chuzhou	33	2019	1180000	241653	108444	0.2622	363	0.0188392
Dazhou	34	2005	51507	100299	14748	0.33	83.5885	0.022158
Dazhou	34	2006	67417	115644	18901	0.35	100.58	0.02314
Dazhou	34	2007	96910	134664	20791	0.35	134.93	0.0232777
Dazhou	34	2008	104255	149878	29223	0.33	142.89	0.0240024
Dazhou	34	2009	156691	157874	176834	0.48	230.82	0.0658824
Dazhou	34	2010	227533	171008	192020	0.48	271.5	0.068733
Dazhou	34	2011	295785	194417	22874	0.47	298.55	0.0325388
Dazhou	34	2012	370000	211192	33387	0.27	322.32	0.0327052
Dazhou	34	2013	370000	236295	35405	0.36	333.31	0.0255294
Dazhou	34	2014	490000	235227	36305	0.4463	351	0.023933
Dazhou	34	2015	580000	232056	40359	0.473	355	0.0231896
Dazhou	34	2016	700000	302886	57840	0.5157	358	0.0255629
Dazhou	34	2017	1120000	234635	70123	0.8676	397	0.0324466
Dazhou	34	2018	960000	262908	78655	0.7875	446	0.0269243
Dazhou	34	2019	1040000	81520	55851	0.452	415	0.0166526
Dalian	35	2005	933179	938321	39533	1.27	299.882	0.127307
Dalian	35	2006	748631	612859	49409	1.3	332.242	0.102335
Dalian	35	2007	901256	693863	56241	1.64	412.54	0.10265
Dalian	35	2008	1020813	783941	54040	2.25	510.18	0.104876
Dalian	35	2009	1231956	811925	42183	2.17	630.01	0.0996966
Dalian	35	2010	1158475	843767	45502	2.42	674.63	0.075054
Dalian	35	2011	1331104	907914	92493	2.98	776.51	0.135928
Dalian	35	2012	1420000	959980	116014	3.31	840.31	0.137494
Dalian	35	2013	1300000	987046	134001	5.67	908.71	0.122028
Dalian	35	2014	1320000	894465	163000	6.0006	849	0.10421
Dalian	35	2015	1310000	817487	197200	6.2504	726	0.096639
Dalian	35	2016	1500000	895271	234678	6.3764	833	0.0994811
Dalian	35	2017	1670000	866327	292494	6.8219	888	0.106335
Dalian	35	2018	1810000	843574	355286	6.9292	894	0.0947586
Dalian	35	2019	2000000	815600	393968	7.6748	889	0.0807315
Daqing	36	2005	331505	176942	24575	0.42	125.991	0.0435124
Daqing	36	2006	291098	198330	25507	0.42	200	0.0438757
Daqing	36	2007	329720	186263	27644	0.57	201.16	0.0392728
Daqing	36	2008	371640	215333	30973	0.61	228.91	0.0389605
Daqing	36	2009	419819	232035	27793	0.62	245.87	0.0358504
Daqing	36	2010	379875	248053	33405	0.56	293.35	0.0290754
Daqing	36	2011	396279	302433	32375	0.71	347.31	0.0450559
Daqing	36	2012	430000	306904	36282	0.73	350.34	0.0419039
Daqing	36	2013	480000	317877	38666	0.71	405.78	0.0341477
Daqing	36	2014	530000	315517	39092	0.7383	403	0.029384
Daqing	36	2015	540000	310947	40868	0.72	366	0.0257371
Daqing	36	2016	610000	300714	45209	0.6461	379	0.0246308
Daqing	36	2017	520000	226957	47771	0.6699	398	0.0230708
Daqing	36	2018	750000	287039	51228	0.6565	434	0.0241777
Daqing	36	2019	680000	211475	78000	0.7307	376	0.0169759
Datong	37	2005	167590	199934	19559	0.45	87.4568	0.0340463
Datong	37	2006	177123	132476	16710	0.46	94.9321	0.0266779
Datong	37	2007	195502	147978	18789	0.47	147	0.0272555
Datong	37	2008	193936	134128	14462	0.52	149	0.0232133
Datong	37	2009	242986	178084	15783	0.39	157	0.0221461
Datong	37	2010	246178	185154	16760	0.39	231.3	0.0190232
Datong	37	2011	310095	203876	22380	0.41	297.7	0.0324046
Datong	37	2012	420000	220494	25500	0.47	325.45	0.0341565
Datong	37	2013	500000	234349	28651	0.44	337.59	0.0274787
Datong	37	2014	500000	222202	28986	0.4236	342	0.022735
Datong	37	2015	530000	209995	31020	0.4123	309	0.0198097
Datong	37	2016	530000	216935	33168	0.3083	298	0.0178868
Datong	37	2017	670000	215977	36279	0.2645	304	0.0193673
Datong	37	2018	780000	424665	37000	0.2814	417	0.0245169
Datong	37	2019	800000	633353	34320	0.3744	341	0.0200122
Dandong	38	2005	146900	117335	9670	0.21	63.64	0.0204426
Dandong	38	2006	103000	115540	10406	0.24	89.6	0.0187593
Dandong	38	2007	147811	121264	12050	0.25	101.24	0.0177358
Dandong	38	2008	251200	140000	12877	0.26	108.29	0.0192902
Dandong	38	2009	265100	144931	12464	0.12	149.86	0.0182153
Dandong	38	2010	302000	513300	21559	0.42	179.2	0.0248131
Dandong	38	2011	796600	166395	18090	0.53	176.04	0.0311854
Dandong	38	2012	360000	178011	20323	0.5	198.87	0.0258177
Dandong	38	2013	380000	188621	23214	0.46	210.33	0.0199456
Dandong	38	2014	420000	179842	27242	0.4117	224	0.0175296
Dandong	38	2015	460000	166472	30669	0.4182	196	0.0154876
Dandong	38	2016	560000	172819	37581	0.3784	204	0.0161068
Dandong	38	2017	600000	196576	45528	0.338	226	0.0172106
Dandong	38	2018	680000	191835	49243	0.3287	231	0.0155462
Dandong	38	2019	720000	186033	59391	0.3616	227	0.0117565
Deyang	39	2005	20258	118710	10283	0.25	97.4483	0.0202812
Deyang	39	2006	73916	122869	12868	0.2	113.714	0.0207456
Deyang	39	2007	132553	307921	14485	0.21	137.98	0.0262443
Deyang	39	2008	155027	122004	10216	0.17	188.3	0.0203186
Deyang	39	2009	218539	149044	16104	0.2	231.75	0.0233594
Deyang	39	2010	305636	162522	17190	0.15	268.59	0.0189988
Deyang	39	2011	368066	187731	20317	0.24	294.96	0.0304983
Deyang	39	2012	1830000	216830	23804	0.63	331.45	0.0687575
Deyang	39	2013	510000	254337	29616	0.88	310.2	0.0301846
Deyang	39	2014	670000	390151	21402	0.5054	349	0.0285042
Deyang	39	2015	740000	210499	24894	0.491	366	0.0231803
Deyang	39	2016	860000	219779	28222	0.2815	402	0.0238476
Deyang	39	2017	1570000	499163	53280	0.2737	406	0.0380944
Deyang	39	2018	1250000	241929	71529	0.347	400	0.0248099
Deyang	39	2019	1350000	242160	105157	0.2263	439	0.0212766
Dezhou	40	2005	86811	119251	19962	0.28	135.567	0.0305742
Dezhou	40	2006	100474	137397	21440	0.26	197.116	0.0328172
Dezhou	40	2007	168998	164077	23517	0.24	235.91	0.0330609
Dezhou	40	2008	204797	183629	21343	0.26	259.73	0.0311465
Dezhou	40	2009	250991	677000	41000	0.31	233.83	0.0447153
Dezhou	40	2010	337500	721005	41483	0.34	360.86	0.0409402
Dezhou	40	2011	426236	265675	32700	0.45	417.94	0.0456191
Dezhou	40	2012	500000	283900	35900	0.48	476.79	0.0458407
Dezhou	40	2013	540000	304000	40500	0.51	489.03	0.0363368
Dezhou	40	2014	560000	202533	54377	0.5235	484	0.0296716
Dezhou	40	2015	710000	181676	60156	0.5266	437	0.0281271
Dezhou	40	2016	1170000	270961	59221	0.5476	445	0.0331707
Dezhou	40	2017	1260000	269462	113100	0.5429	466	0.0376612
Dezhou	40	2018	1450000	275905	138500	0.4059	508	0.0320991
Dezhou	40	2019	1570000	271124	218800	0.3755	525	0.0279394
Dingxi	41	2005	17100	27913	3387	0.06	18	0.00389648
Dingxi	41	2006	18960	29869	5200	0.05	20	0.003268
Dingxi	41	2007	26000	41000	4828	0.05	38	0.00364757
Dingxi	41	2008	31000	43050	4950	0.05	39.1	0.0042484
Dingxi	41	2009	34000	59648	8184	0.06	40.1	0.00515095
Dingxi	41	2010	37000	59740	4634	0.07	42.1	0.0026126
Dingxi	41	2011	47000	60000	6050	0.12	42.3	0.00445317
Dingxi	41	2012	80000	95044	5829	0.09	197.44	0.0108816
Dingxi	41	2013	100000	109844	6967	0.12	223.96	0.00979015
Dingxi	41	2014	120000	110787	8997	0.1237	192	0.00797992
Dingxi	41	2015	150000	118900	10562	0.1028	193	0.00752922
Dingxi	41	2016	320000	135807	12958	0.1053	239	0.0102177
Dingxi	41	2017	400000	141463	15700	0.1153	224	0.0108787
Dingxi	41	2018	600000	134507	19300	0.118	244	0.011947
Dingxi	41	2019	680000	130236	22414	0.1138	239	0.00915967
Dongguan	42	2005	528984	497676	61395	0.25	1016.41	0.157662
Dongguan	42	2006	580287	1397735	69136	0.25	1216.34	0.197885
Dongguan	42	2007	727784	1522581	74131	0.25	1408.23	0.18991
Dongguan	42	2008	963744	1650154	73675	0.24	1454.29	0.173613
Dongguan	42	2009	1180200	1491600	71500	0.25	1409.29	0.147779
Dongguan	42	2010	1539200	1498141	81194	0.25	1632.9	0.122891
Dongguan	42	2011	1907161	1574893	73686	0.25	1677.77	0.179815
Dongguan	42	2012	2.03358e+06	1621418	78201	0.25	1754.1	0.179812
Dongguan	42	2013	2160000	1669207	88635	0.84	1850.39	0.145557
Dongguan	42	2014	2050000	1586444	108193	0.7926	1763	0.118334
Dongguan	42	2015	1960000	1497315	992490	0.8756	1757	0.200333
Dongguan	42	2016	1850000	1555812	1395519	1.1371	1575	0.199371
Dongguan	42	2017	1730000	1679919	1672002	2.5104	1681	0.21187
Dongguan	42	2018	1820000	1758353	1891786	1.1574	1893	0.169887
Dongguan	42	2019	1810000	1770997	2382728	1.7739	1788	0.128532
Dongying	43	2005	160054	111315	11111	0.39	129.943	0.0290181
Dongying	43	2006	161436	126032	12625	0.34	149.597	0.0276521
Dongying	43	2007	220549	139236	13496	0.32	178.75	0.0267267
Dongying	43	2008	230008	148862	11670	0.49	239.56	0.0287607
Dongying	43	2009	276593	163091	12652	0.5	295.96	0.0295208
Dongying	43	2010	307339	180903	12275	0.51	348.84	0.0235081
Dongying	43	2011	401576	197880	15065	0.56	373.25	0.0348899
Dongying	43	2012	480000	219049	16730	0.56	362.94	0.0358856
Dongying	43	2013	510000	220644	15685	0.41	321.47	0.0250993
Dongying	43	2014	540000	219773	16290	0.39	280	0.0202386
Dongying	43	2015	560000	201524	19228	0.3913	242	0.0169256
Dongying	43	2016	530000	215801	22704	0.4234	257	0.0165827
Dongying	43	2017	580000	197598	42762	0.3897	266	0.0181111
Dongying	43	2018	760000	195490	49971	0.4379	300	0.0182061
Dongying	43	2019	900000	189914	56013	0.4472	279	0.0143179
Erdos	44	2005	18950	65073	5508	0.16	785.583	0.0752265
Erdos	44	2006	37693	77130	5824	0.18	104.242	0.0143143
Erdos	44	2007	68266	91971	6646	0.19	163.24	0.0172318
Erdos	44	2008	68752	85022	7000	0.2	249.7	0.0207535
Erdos	44	2009	71570	146129	7227	0.28	253.3	0.0204403
Erdos	44	2010	92522	196249	8080	0.29	296.2	0.0178585
Erdos	44	2011	116300	219120	9433	0.29	300.4	0.024678
Erdos	44	2012	130000	237400	119000	0.3	301.24	0.0435723
Erdos	44	2013	180000	272300	284400	0.39	306.21	0.0519341
Erdos	44	2014	190000	219000	11000	0.3821	250	0.0143228
Erdos	44	2015	240000	182000	19000	0.371	138	0.0104967
Erdos	44	2016	260000	182000	25000	0.3719	209	0.0117219
Erdos	44	2017	370000	189000	30000	0.4234	251	0.014514
Erdos	44	2018	470000	199000	36000	0.3605	252	0.0145253
Erdos	44	2019	560000	213000	38000	0.3641	276	0.0116936
Ezhou	45	2005	17778	10700	4904	0.04	33.5	0.00501475
Ezhou	45	2006	23900	11229	5819	0.05	43.56	0.00483913
Ezhou	45	2007	38470	10379	6343	0.06	51.87	0.00459431
Ezhou	45	2008	47823	40270	7735	0.06	52.2	0.00612019
Ezhou	45	2009	71898	45326	8260	0.1	63.27	0.00692451
Ezhou	45	2010	203300	49320	5702	0.1	67.04	0.00488282
Ezhou	45	2011	122765	54600	6083	0.11	79.36	0.0068196
Ezhou	45	2012	140000	63855	7171	0.14	81.84	0.00756846
Ezhou	45	2013	160000	71732	20153	0.17	95	0.00774612
Ezhou	45	2014	170000	72638	29256	0.1762	100	0.0076708
Ezhou	45	2015	180000	75150	26990	0.1676	96	0.00677405
Ezhou	45	2016	240000	79523	12075	0.4046	95	0.0065125
Ezhou	45	2017	290000	84037	27454	0.1841	102	0.00663965
Ezhou	45	2018	330000	84390	43771	0.1887	93	0.00718314
Ezhou	45	2019	380000	82557	51112	0.1918	98	0.00466131
Fangchenggang	46	2005	22159	18202	2221	0.03	24.7305	0.0033468
Fangchenggang	46	2006	32288	40124	2828	0.02	38.928	0.00437552
Fangchenggang	46	2007	37328	44099	3451	0.04	35.34	0.00325667
Fangchenggang	46	2008	44762	46938	4341	0.06	39.76	0.00457627
Fangchenggang	46	2009	111207	54860	2797	0.04	53.91	0.00542615
Fangchenggang	46	2010	90303	65342	3498	0.03	59.89	0.00316581
Fangchenggang	46	2011	108317	68488	4376	0.08	67.95	0.00573671
Fangchenggang	46	2012	120000	79812	5068	0.08	77.52	0.00663095
Fangchenggang	46	2013	140000	69844	5891	0.16	85.07	0.00531811
Fangchenggang	46	2014	140000	79269	5327	0.15	90	0.00475511
Fangchenggang	46	2015	160000	77898	5597	0.1271	88	0.00388568
Fangchenggang	46	2016	180000	83630	6069	0.1164	89	0.00368869
Fangchenggang	46	2017	220000	85078	7150	0.1072	104	0.00417699
Fangchenggang	46	2018	190000	84395	8306	0.0831	121	0.00505046
Fangchenggang	46	2019	350000	87992	10144	0.0943	120	0.00370052
Foshan	47	2005	502800	732565	41533	0.81	658.24	0.132434
Foshan	47	2006	507400	802015	47435	0.91	722.02	0.130591
Foshan	47	2007	603900	2226301	54632	1.49	869.94	0.174559
Foshan	47	2008	804000	2553582	58469	1.37	886.94	0.16789
Foshan	47	2009	1116493	1015532	60712	1.2	944.31	0.115882
Foshan	47	2010	1305334	1031064	64962.2	1.05	1076	0.0916704
Foshan	47	2011	1678933	1222264	67490	1.02	1188.7	0.146107
Foshan	47	2012	2190000	1339302	105099	1.03	1356.2	0.169982
Foshan	47	2013	2330000	1396510	130695	1.47	1339.3	0.134997
Foshan	47	2014	2480000	1093192	255584	1.2986	1490	0.123078
Foshan	47	2015	2440000	1108724	345432	1.2395	1349	0.119971
Foshan	47	2016	2350000	1363974	455266	1.1897	1196	0.115299
Foshan	47	2017	2680000	1377382	597057	1.4439	1167	0.127147
Foshan	47	2018	2970000	1408512	769584	1.5413	1300	0.113429
Foshan	47	2019	3070000	1407299	1100048	1.3198	1288	0.0913429
Fuzhou,Fujian	48	2005	558052	260456	64879	0.89	332.567	0.0963187
Fuzhou,Fujian	48	2006	621835	263586	64482	1.09	432.186	0.0966097
Fuzhou,Fujian	48	2007	675422	256099	73904	1.12	471.89	0.089397
Fuzhou,Fujian	48	2008	613171	269786	74880	1.12	552.58	0.0809946
Fuzhou,Fujian	48	2009	840775	270695	66012	1.05	655.82	0.0778301
Fuzhou,Fujian	48	2010	5300000	841771	73069	1.19	653.36	0.0983622
Fuzhou,Fujian	48	2011	1332685	910500	57242	1.65	821.77	0.115116
Fuzhou,Fujian	48	2012	1730000	1009500	63555	1.46	881.31	0.125544
Fuzhou,Fujian	48	2013	1970000	1069000	71800	1.71	901.5	0.10227
Fuzhou,Fujian	48	2014	2080000	1080969	278400	1.7572	945	0.108341
Fuzhou,Fujian	48	2015	2070000	1113262	315315	2.8178	908	0.109894
Fuzhou,Fujian	48	2016	2450000	1060425	403617	2.6775	868	0.108182
Fuzhou,Fujian	48	2017	2860000	1106600	461427	4.0706	890	0.121484
Fuzhou,Fujian	48	2018	3500000	1141163	536371	5.3695	996	0.113254
Fuzhou,Fujian	48	2019	3700000	1065172	608906	4.7919	994	0.088967
Fushun	49	2005	70416	96707	8300	0.16	68.76	0.0164374
Fushun	49	2006	109781	115730	9441	0.16	89.2779	0.0176616
Fushun	49	2007	198100	150392	10382	0.17	125	0.0202054
Fushun	49	2008	252200	130000	8810	0.17	124.71	0.0181236
Fushun	49	2009	314600	138848	10986	0.18	196.38	0.0213476
Fushun	49	2010	317805	144414	10674	0.18	172.62	0.0133579
Fushun	49	2011	335967	153822	12349	0.23	185.29	0.0209155
Fushun	49	2012	350000	163891	15710	0.27	192.13	0.0224428
Fushun	49	2013	380000	169667	19269	0.26	209.71	0.0177376
Fushun	49	2014	410000	156608	20100	0.2567	204	0.01486
Fushun	49	2015	440000	141707	22600	0.2534	199	0.0132057
Fushun	49	2016	530000	156940	27957	0.2379	194	0.0137722
Fushun	49	2017	570000	158024	31692	0.234	203	0.0141929
Fushun	49	2018	620000	153106	35675	0.2199	207	0.0127688
Fushun	49	2019	660000	143890	36659	0.2035	209	0.00927823
Fuzhou,Jiangxi	50	2005	147650	61000	14700	0.19	72.36	0.0208764
Fuzhou,Jiangxi	50	2006	153200	61900	19125	0.19	93.1	0.0209527
Fuzhou,Jiangxi	50	2007	166000	67471	20846	0.25	103	0.0195198
Fuzhou,Jiangxi	50	2008	197410	66368	19126	0.23	130	0.0189378
Fuzhou,Jiangxi	50	2009	207171	70447	26217	0.25	140	0.0194682
Fuzhou,Jiangxi	50	2010	209562	84297	16041	0.29	143	0.0126217
Fuzhou,Jiangxi	50	2011	201800	130716	16876	0.3	169.8	0.019956
Fuzhou,Jiangxi	50	2012	290000	149581	18400	0.33	199.62	0.02175
Fuzhou,Jiangxi	50	2013	340000	164107	22516	0.28	219.96	0.0177727
Fuzhou,Jiangxi	50	2014	430000	162720	23569	0.269	220	0.0160586
Fuzhou,Jiangxi	50	2015	490000	169812	24881	0.2524	231	0.0152668
Fuzhou,Jiangxi	50	2016	560000	169812	28655	0.2542	242	0.01562
Fuzhou,Jiangxi	50	2017	730000	190805	54300	0.2542	268	0.0198481
Fuzhou,Jiangxi	50	2018	810000	199377	62803	0.23	289	0.0178573
Fuzhou,Jiangxi	50	2019	850000	206304	73300	0.2248	298	0.0140345
Fuxin	51	2005	35000	96470	5685	0.18	43.5	0.0120975
Fuxin	51	2006	57000	114889	6282	0.19	65	0.0133674
Fuxin	51	2007	91710	129794	6304	0.17	90.72	0.013322
Fuxin	51	2008	127142	95601	7053	0.18	102.93	0.0131049
Fuxin	51	2009	139600	197371	8848	0.14	125.86	0.0155671
Fuxin	51	2010	215430	92611	7026	0.25	120.91	0.00921205
Fuxin	51	2011	262083	104296	6739	0.3	142.37	0.014667
Fuxin	51	2012	300000	112409	7816	0.35	166.97	0.0176864
Fuxin	51	2013	330000	120896	9854	0.33	179.67	0.0141574
Fuxin	51	2014	350000	112648	11200	0.5237	174	0.0129771
Fuxin	51	2015	390000	105625	11598	0.5254	140	0.0107541
Fuxin	51	2016	460000	120845	15811	0.2702	150	0.010575
Fuxin	51	2017	500000	124103	18518	0.3954	164	0.0117456
Fuxin	51	2018	530000	116396	21795	0.3523	166	0.0106145
Fuxin	51	2019	560000	114682	24678	0.2161	175	0.00735398
Fuyang	52	2005	117509	59127	16865	0.2	88.8618	0.022436
Fuyang	52	2006	67057	64117	22275	0.27	126.242	0.023568
Fuyang	52	2007	100529	65492	20674	0.24	138.4	0.0204199
Fuyang	52	2008	109249	66060	21895	0.15	156.4	0.0189473
Fuyang	52	2009	118156	207827	38782	0.26	229.9	0.0294479
Fuyang	52	2010	221263	291110	41386	0.27	308.15	0.0298088
Fuyang	52	2011	325351	279598	32674	0.29	340.1	0.0402556
Fuyang	52	2012	410000	306723	35925	0.29	377.17	0.0393955
Fuyang	52	2013	1950000	313104	50162	0.21	422.21	0.057014
Fuyang	52	2014	600000	83573	47787	0.3456	400	0.0238818
Fuyang	52	2015	680000	154491	52956	0.3399	441	0.0257056
Fuyang	52	2016	990000	81209	69696	0.4208	492	0.0301612
Fuyang	52	2017	1400000	94289	92935	0.336	617	0.037885
Fuyang	52	2018	1710000	440832	153136	0.327	620	0.0398622
Fuyang	52	2019	1990000	414713	183160	0.3444	675	0.034679
Ganzhou	53	2005	119926	354931	25686	0.33	115.541	0.0435137
Ganzhou	53	2006	156049	423058	33077	0.33	159.186	0.0476745
Ganzhou	53	2007	223617	629543	37776	0.32	257.33	0.0556151
Ganzhou	53	2008	258571	779778	44162	0.33	277.93	0.0571579
Ganzhou	53	2009	392247	259846	48197	0.34	361.72	0.0449533
Ganzhou	53	2010	427078	295083	42627	0.35	413.04	0.0361102
Ganzhou	53	2011	500346	336276	34878	0.54	494.21	0.0538317
Ganzhou	53	2012	680000	450752	46590	0.85	510	0.0612615
Ganzhou	53	2013	1090000	397769	42145	0.6	504.32	0.048896
Ganzhou	53	2014	1000000	440715	44532	0.6884	567	0.0426795
Ganzhou	53	2015	1500000	435928	53263	0.6665	673	0.0467668
Ganzhou	53	2016	1620000	466400	70700	0.5444	615	0.0459879
Ganzhou	53	2017	1530000	479200	152844	0.5413	721	0.053468
Ganzhou	53	2018	2130000	554200	189626	0.508	823	0.0516592
Ganzhou	53	2019	2170000	562500	209639	0.5082	855	0.0428007
Guyuan	54	2005	21000	7543	1977	0.07	17.7	0.00253605
Guyuan	54	2006	23000	10211	2645	0.07	22.5	0.00206764
Guyuan	54	2007	23000	12832	2465	0.07	24	0.00109865
Guyuan	54	2008	25000	11673	3037	0.07	34.09	0.00258714
Guyuan	54	2009	27800	9554	3401	0.09	53.43	0.00348279
Guyuan	54	2010	30200	9943	3465	0.06	61	0.00202589
Guyuan	54	2011	37100	11043	3588	0.07	77.5	0.00288873
Guyuan	54	2012	43550	11043	3588	0.26	77.51	0.00353618
Guyuan	54	2013	50000	13588	4321	0.29	104.93	0.00375746
Guyuan	54	2014	50000	15588	4375	0.0862	115	0.00239722
Guyuan	54	2015	220000	20220	4888	0.081	96	0.00338824
Guyuan	54	2016	110000	23015	6400	0.0799	103	0.00232412
Guyuan	54	2017	190000	27031	9994	0.0884	107	0.00304828
Guyuan	54	2018	270000	27899	11617	0.087	123	0.00453804
Guyuan	54	2019	310000	89222	12201	0.0765	117	0.00337239
Guang'an	55	2005	45926	54699	9491	0.14	47.3393	0.012275
Guang'an	55	2006	58464	55221	10009	0.14	63.1879	0.0117146
Guang'an	55	2007	83158	73734	11356	0.12	80.15	0.0118304
Guang'an	55	2008	80306	73542	11387	0.14	107.12	0.0126904
Guang'an	55	2009	88877	78641	12048	0.24	129.89	0.0135763
Guang'an	55	2010	128569	97557	16915	0.2	160.63	0.012736
Guang'an	55	2011	170000	108124	19538	0.21	190.6	0.0201004
Guang'an	55	2012	210000	126364	20795	0.22	206.58	0.0190725
Guang'an	55	2013	230000	140853	23602	0.22	209.28	0.0148166
Guang'an	55	2014	300000	142234	25692	0.2172	233	0.01416
Guang'an	55	2015	410000	187207	35132	0.207	242	0.0158879
Guang'an	55	2016	560000	156031	34735	0.2064	262	0.0162101
Guang'an	55	2017	660000	44508	38226	0.2754	273	0.015788
Guang'an	55	2018	690000	53255	60559	0.2592	324	0.0148873
Guang'an	55	2019	1270000	52792	53000	0.3065	321	0.0150371
Guangyuan	56	2005	51462	53707	5433	0.16	59.25	0.0117623
Guangyuan	56	2006	67174	58603	5440	0.13	68.7842	0.0107215
Guangyuan	56	2007	70312	66782	7931	0.14	94	0.0113977
Guangyuan	56	2008	68987	68478	12125	0.19	111.98	0.013265
Guangyuan	56	2009	110091	104350	11115	0.19	162.39	0.0155842
Guangyuan	56	2010	138883	129433	12334	1.1	183.14	0.0188513
Guangyuan	56	2011	198051	144362	14884	0.44	206.78	0.022196
Guangyuan	56	2012	240000	142455	16210	0.37	214.09	0.0207209
Guangyuan	56	2013	270000	158218	17638	0.38	221.74	0.0165932
Guangyuan	56	2014	340000	177566	22736	0.3843	219	0.0157269
Guangyuan	56	2015	390000	153428	26487	0.3967	219	0.0145279
Guangyuan	56	2016	460000	162276	32989	0.3782	230	0.0150662
Guangyuan	56	2017	630000	165462	38002	0.2933	248	0.0168803
Guangyuan	56	2018	730000	170481	40951	0.3601	243	0.0154884
Guangyuan	56	2019	880000	169271	45429	0.1735	255	0.0120064
Guangzhou	57	2005	2280400	2101602	118987	4	1407	0.384452
Guangzhou	57	2006	2340000	2175703	131733	4.69	1706	0.389513
Guangzhou	57	2007	1945000	2327147	151052	4.67	1778	0.335799
Guangzhou	57	2008	2290000	2514245	153194	4.65	1917	0.311031
Guangzhou	57	2009	2801900	2520952	159056	5	2099.44	0.296697
Guangzhou	57	2010	2501300	2698651	202291	5.29	2328.83	0.243884
Guangzhou	57	2011	5697300	2889700	233700	6.17	2566.93	0.416264
Guangzhou	57	2012	5630000	3140535	232504	5.13	3040.21	0.42511
Guangzhou	57	2013	7660000	3328651	1256412	9.39	3176.12	0.509092
Guangzhou	57	2014	6450000	3239835	1812758	9.7149	3224	0.459428
Guangzhou	57	2015	4250000	3177319	2222763	10.0529	3219	0.470384
Guangzhou	57	2016	4960000	3419036	3070185	13.0072	2828	0.491729
Guangzhou	57	2017	5220000	3400899	4159351	16.5897	3083	0.552496
Guangzhou	57	2018	5440000	3597872	5181081	21.8077	4008	0.507551
Guangzhou	57	2019	5660000	3588831	6861781	22.6695	3645	0.402626
Guigang	58	2005	68636	175637	8736	0.07	59.2099	0.0182872
Guigang	58	2006	60707	226818	10383	0.06	97.1041	0.0206566
Guigang	58	2007	83695	267708	12515	0.05	92.13	0.0184091
Guigang	58	2008	111706	335000	16206	0.07	95.15	0.020746
Guigang	58	2009	258020	110745	13105	0.06	108.51	0.0147824
Guigang	58	2010	169454	119301	20254	0.07	140.84	0.0126652
Guigang	58	2011	218845	122216	18258	0.1	159.95	0.0186072
Guigang	58	2012	270000	146845	21485	0.1	183.94	0.0196346
Guigang	58	2013	310000	147249	25642	0.96	222.18	0.0216455
Guigang	58	2014	340000	163374	28007	0.1797	240	0.0153341
Guigang	58	2015	420000	172017	37945	0.1771	242	0.0158795
Guigang	58	2016	470000	191091	48355	0.1711	264	0.0165702
Guigang	58	2017	870000	300378	57932	0.1566	427	0.0271379
Guigang	58	2018	810000	205214	70251	0.1778	356	0.0195286
Guigang	58	2019	970000	209282	73585	0.191	357	0.0159219
Guiyang	59	2005	364300	481160	20526	0.39	143.45	0.0573474
Guiyang	59	2006	210200	254137	23353	0.25	165.874	0.0384049
Guiyang	59	2007	235300	286200	23612	0.7	209.8	0.0407329
Guiyang	59	2008	272600	318400	24708	0.91	309.79	0.045865
Guiyang	59	2009	391818	364192	27630	0.95	367.75	0.0476939
Guiyang	59	2010	507911	399132	22871	1.14	496.84	0.0415296
Guiyang	59	2011	672440	421310	25478	1.11	544.05	0.0614433
Guiyang	59	2012	810000	477540	30065	0.78	640.85	0.066517
Guiyang	59	2013	940000	560600	41086	1.47	753.25	0.0634263
Guiyang	59	2014	1050000	563400	33458	1.5058	810	0.055616
Guiyang	59	2015	1160000	575072	38556	1.5412	857	0.05303
Guiyang	59	2016	1240000	628295	48095	1.9055	656	0.0497353
Guiyang	59	2017	1460000	636276	200304	2.1218	749	0.0670286
Guiyang	59	2018	1910000	683391	237278	1.9141	805	0.0612781
Guiyang	59	2019	1940000	677000	279537	2.3307	819	0.0514993
Guilin	60	2005	115212	138895	12585	0.36	114.429	0.0278612
Guilin	60	2006	157113	163612	14371	0.38	154.196	0.0305167
Guilin	60	2007	209675	193993	15933	0.39	177.24	0.0295117
Guilin	60	2008	231900	146396	13553	0.39	208.71	0.0265033
Guilin	60	2009	605226	236453	14009	0.39	237.02	0.0330508
Guilin	60	2010	476038	245841	22651	0.39	254.77	0.0240398
Guilin	60	2011	595690	330934	24893	0.38	378.19	0.0447736
Guilin	60	2012	610000	292671	22535	0.38	328.35	0.0399441
Guilin	60	2013	680000	271206	24460	0.41	362.18	0.0314075
Guilin	60	2014	700000	305577	24261	0.3754	388	0.0276221
Guilin	60	2015	850000	308800	46888	0.3721	457	0.0301249
Guilin	60	2016	890000	327616	56158	0.3983	412	0.0286856
Guilin	60	2017	1070000	334763	67745	0.371	469	0.0327854
Guilin	60	2018	1350000	342372	84013	0.3492	536	0.0310879
Guilin	60	2019	1620000	3730969	109526	0.3834	531	0.0712574
Harbin	61	2005	2113000	517687	61981	1.86	33	0.138433
Harbin	61	2006	2138108	615973	64588	1.9	442	0.160953
Harbin	61	2007	1061322	681028	69998	2.07	460	0.117889
Harbin	61	2008	867540	707900	65292	2.31	576.78	0.107469
Harbin	61	2009	946879	739348	74739	1.97	844.26	0.110934
Harbin	61	2010	1213677	804960	75821	2.29	965.36	0.093612
Harbin	61	2011	5522856	953702	72363	2.43	851	0.183171
Harbin	61	2012	1610000	958226	93905	2.63	995.4	0.139008
Harbin	61	2013	1560000	1127068	98272	10.25	1124.35	0.161308
Harbin	61	2014	1630000	961068	124538	3.7214	1251	0.103838
Harbin	61	2015	1630000	896363	120029	3.701	1289	0.0941412
Harbin	61	2016	1980000	937465	137022	3.7443	1222	0.0933485
Harbin	61	2017	2230000	901626	149776	4.5968	1223	0.101375
Harbin	61	2018	2570000	880273	147825	4.4965	1204	0.087183
Harbin	61	2019	2430000	792206	587400	5.3268	1285	0.0854787
Haikou	62	2005	274600	358083	12697	0.73	90.926	0.0444564
Haikou	62	2006	274700	390269	15412	2.03	110.432	0.0579596
Haikou	62	2007	275200	564000	16200	0.61	148.35	0.0423967
Haikou	62	2008	308600	767972	17682	0.44	159.1	0.0442964
Haikou	62	2009	310000	867973	20425	0.5	188.7	0.0445317
Haikou	62	2010	396400	1066300	23322	0.52	320.7	0.0422307
Haikou	62	2011	477550	414846	13984	0.77	324.45	0.0422142
Haikou	62	2012	490000	374372	18223	0.86	368.01	0.043583
Haikou	62	2013	530000	350391	26934	1.13	385.66	0.0364142
Haikou	62	2014	550000	436327	38119	1.3498	425	0.0360781
Haikou	62	2015	560000	414246	26493	1.3329	322	0.0282131
Haikou	62	2016	630000	359631	85623	1.3945	335	0.0317821
Haikou	62	2017	850000	385946	115186	1.6254	387	0.0384131
Haikou	62	2018	980000	395606	138542	1.5226	375	0.0341506
Haikou	62	2019	1100000	392293	155070	1.3577	390	0.0266233
Handan	63	2005	457521	421335	20115	0.39	188.361	0.0613327
Handan	63	2006	1249580	236208	21027	0.4	214.837	0.0702282
Handan	63	2007	670798	266655	24435	0.49	277.75	0.053233
Handan	63	2008	962177	266584	19772	0.6	371.42	0.0568788
Handan	63	2009	999056	298421	21043	0.52	398.71	0.0520512
Handan	63	2010	596075	333593	26962	0.53	456.2	0.0364114
Handan	63	2011	769612	366651	44443	0.62	538.37	0.0645705
Handan	63	2012	920000	416976	44673	0.62	620.7	0.0681712
Handan	63	2013	1000000	457295	51548	0.64	651.5	0.0547531
Handan	63	2014	1080000	455411	41105	0.63	717	0.0472279
Handan	63	2015	1130000	435850	67481	0.6171	711	0.0451033
Handan	63	2016	1480000	454865	86200	0.507	805	0.050034
Handan	63	2017	1900000	460398	105894	0.4815	867	0.0577039
Handan	63	2018	1740000	441285	135840	0.4846	958	0.0477008
Handan	63	2019	2320000	444174	171221	0.5073	986	0.0441094
Hanzhong	64	2005	42300	69579	15000	0.31	68.4	0.0190773
Hanzhong	64	2006	54428	57323	14846	0.29	87.6536	0.0172104
Hanzhong	64	2007	96919	64989	18849	0.28	109.92	0.0180133
Hanzhong	64	2008	111772	99634	18480	0.29	165.41	0.0207869
Hanzhong	64	2009	156068	112458	17739	0.28	177.57	0.0197329
Hanzhong	64	2010	217700	128900	21000	0.31	196.4	0.0170839
Hanzhong	64	2011	242400	153900	25600	0.37	241.34	0.0283091
Hanzhong	64	2012	280000	163535	32349	0.41	260.6	0.027454
Hanzhong	64	2013	320000	188081	35435	0.33	274.41	0.0215424
Hanzhong	64	2014	320000	241423	41259	0.3	289	0.0199241
Hanzhong	64	2015	350000	203220	49600	0.2878	283	0.0185356
Hanzhong	64	2016	490000	211623	52358	0.2985	347	0.020124
Hanzhong	64	2017	570000	500600	60600	0.286	351	0.0259095
Hanzhong	64	2018	750000	213642	61425	0.2719	371	0.0197802
Hanzhong	64	2019	820000	211591	82100	0.2548	374	0.0158377
Hangzhou	65	2005	1094996	846700	62599	1.77	618.615	0.172452
Hangzhou	65	2006	1257761	964422	70897	2.87	680.252	0.18436
Hangzhou	65	2007	1219572	1072056	83575	3.85	809.59	0.180149
Hangzhou	65	2008	1321269	1163219	84585	4.9	866.81	0.174269
Hangzhou	65	2009	1783282	1261713	93701	5.55	1011.93	0.180507
Hangzhou	65	2010	2178947	1325920	114716	6.49	1061.8	0.150557
Hangzhou	65	2011	2411439	1472177	98592	7.4	1218.11	0.221602
Hangzhou	65	2012	2760000	1597281	116084	8.4	1438.67	0.246715
Hangzhou	65	2013	3390000	1752286	133400	9.82	1546.83	0.220915
Hangzhou	65	2014	2790000	1700825	1176704	10.7464	1562	0.281152
Hangzhou	65	2015	2950000	1736600	1596884	11.5793	1727	0.333913
Hangzhou	65	2016	4440000	1908315	2151732	12.8899	1734	0.362979
Hangzhou	65	2017	5090000	1926784	2750911	16.1076	1724	0.394777
Hangzhou	65	2018	5090000	1968500	3646724	16.04	1801	0.333019
Hangzhou	65	2019	5240000	2024100	4023039	18.0417	1817	0.2596
Hefei	66	2005	494968	415259	27643	0.71	184.794	0.0688569
Hefei	66	2006	239882	496922	28427	0.77	237.689	0.0625431
Hefei	66	2007	275022	332470	29080	0.77	223.35	0.0464983
Hefei	66	2008	324680	389686	27791	0.87	254.94	0.0460504
Hefei	66	2009	412092	961606	40901	0.85	308.11	0.0627709
Hefei	66	2010	537615	488000	32133	0.97	404.94	0.0411307
Hefei	66	2011	776000	628097	497521	1.22	576.31	0.255968
Hefei	66	2012	930000	702602	55193	1.2	615.47	0.083255
Hefei	66	2013	1030000	798399	62194	1.93	703.32	0.0744256
Hefei	66	2014	1110000	815300	183374	2.8782	782	0.0828583
Hefei	66	2015	1870000	844214	60576	3.3085	822	0.0757128
Hefei	66	2016	2170000	890053	388300	3.6876	799	0.105157
Hefei	66	2017	2580000	908120	497700	3.9948	877	0.116728
Hefei	66	2018	3150000	932475	577497	4.8843	1007	0.106296
Hefei	66	2019	3480000	892078	761674	5.0562	1045	0.0908619
Hechi	67	2005	74798	151672	7117	0.21	53.5524	0.0176544
Hechi	67	2006	76407	252030	8329	0.22	76.3107	0.0213842
Hechi	67	2007	88056	91089	8882	0.21	92.58	0.0134091
Hechi	67	2008	108100	380418	10849	0.22	101.93	0.0222335
Hechi	67	2009	280959	118207	8763	0.24	125.4	0.0165777
Hechi	67	2010	191767	123887	13405	0.24	137.59	0.0119828
Hechi	67	2011	251171	128575	13042	0.22	164.73	0.0182495
Hechi	67	2012	260000	151153	14834	0.26	178.77	0.0191453
Hechi	67	2013	280000	142580	16430	0.3	199.92	0.015058
Hechi	67	2014	280000	159857	17783	0.362	215	0.0138637
Hechi	67	2015	350000	166091	19075	0.3213	227	0.0133432
Hechi	67	2016	420000	190059	28997	0.2749	240	0.0143
Hechi	67	2017	560000	204828	35709	0.2474	277	0.017112
Hechi	67	2018	750000	203331	43483	0.1645	344	0.0177302
Hechi	67	2019	900000	210774	47284	0.202	340	0.0146262
Heyuan	68	2005	42993	44725	7950	0.2	71.889	0.0138219
Heyuan	68	2006	47752	93071	9222	0.19	11.29	0.0089088
Heyuan	68	2007	68684	107203	10231	0.2	112.62	0.0152836
Heyuan	68	2008	98129	117869	10740	0.17	136.86	0.0161746
Heyuan	68	2009	126024	126468	8606	0.15	134.83	0.0140214
Heyuan	68	2010	161258	134755	8841	0.16	105.03	0.00894713
Heyuan	68	2011	198385	182995	10686	0.29	189.47	0.0200964
Heyuan	68	2012	250000	167116	12110	0.27	140.04	0.0175065
Heyuan	68	2013	290000	180293	13853	0.31	167.36	0.0148676
Heyuan	68	2014	360000	172232	14748	0.3268	216	0.0147254
Heyuan	68	2015	450000	231971	17134	0.3181	231	0.0154337
Heyuan	68	2016	470000	170553	41534	0.2993	235	0.0157062
Heyuan	68	2017	590000	178410	50792	0.309	217	0.0167699
Heyuan	68	2018	710000	195041	20741	0.3389	249	0.0151155
Heyuan	68	2019	643838	202859	67778	0.3698	271.614	0.0126594
Heze	69	2005	95787	132747	15754	0.24	122.571	0.0279066
Heze	69	2006	141806	199180	17098	0.14	158.644	0.0302209
Heze	69	2007	161121	223630	19050	0.14	223.66	0.0314117
Heze	69	2008	236146	341880	22556	0.15	320.94	0.0393393
Heze	69	2009	378924	281790	23509	0.16	354.8	0.0371624
Heze	69	2010	357485	249541	25709	0.15	512.58	0.0328774
Heze	69	2011	611600	346700	32435	0.19	611	0.0573992
Heze	69	2012	645800	379661	43778	0.31	629.33	0.0584831
Heze	69	2013	680000	418212	68089	0.36	681.41	0.0496299
Heze	69	2014	760000	459642	69586	0.3623	691	0.0436919
Heze	69	2015	880000	503555	79766	0.3732	638	0.0419533
Heze	69	2016	1140000	604055	92555	0.3643	643	0.0435536
Heze	69	2017	1570000	380875	147200	0.3733	687	0.0501956
Heze	69	2018	1800000	392710	181600	0.3789	748	0.0436414
Heze	69	2019	2120000	389038	222900	0.4051	790	0.038696
Hezhou	70	2005	29082	63839	3572	0.09	44.0925	0.00856551
Hezhou	70	2006	27904	119302	4304	0.13	47.209	0.0098819
Hezhou	70	2007	41181	148478	4963	0.12	54.52	0.00920061
Hezhou	70	2008	44491	178543	8168	0.1	79.5	0.0121368
Hezhou	70	2009	152107	57558	3775	0.12	69.72	0.00786478
Hezhou	70	2010	97184	64093	6917	0.12	75.66	0.00532518
Hezhou	70	2011	143711	66446	5604	0.12	88.02	0.00776093
Hezhou	70	2012	150000	78486	6523	0.14	99.49	0.00881475
Hezhou	70	2013	170000	75122	7521	0.18	113.18	0.00713145
Hezhou	70	2014	200000	118900	7623	0.14	134	0.00768397
Hezhou	70	2015	210000	87759	10000	0.1407	127	0.00610247
Hezhou	70	2016	250000	96145	16680	0.145	133	0.00679606
Hezhou	70	2017	310000	204828	20945	0.131	152	0.00947001
Hezhou	70	2018	410000	107050	26252	0.1699	183	0.00937667
Hezhou	70	2019	500000	109466	28034	0.1526	191	0.00704799
Hebi	71	2005	70740	30438	4381	0.1	26.0062	0.00726438
Hebi	71	2006	79337	36753	3592	0.08	36.5384	0.00625317
Hebi	71	2007	98157	43901	4391	0.08	47.84	0.00622038
Hebi	71	2008	116553	50248	4559	0.07	59.97	0.00737378
Hebi	71	2009	130362	87134	5515	0.09	75.71	0.00877667
Hebi	71	2010	157158	56998	6150	0.08	79.46	0.00523313
Hebi	71	2011	192980	64711	7653	0.08	96.12	0.00921502
Hebi	71	2012	230000	72107	6920	0.07	113.03	0.0106386
Hebi	71	2013	260000	77292	8037	0.08	113.14	0.00809327
Hebi	71	2014	300000	113546	7801	0.1121	134	0.00874341
Hebi	71	2015	290000	80327	8328	0.1247	138	0.00682544
Hebi	71	2016	370000	84210	9878	0.1143	134	0.00736297
Hebi	71	2017	360000	88670	10950	0.1503	146	0.00738112
Hebi	71	2018	430000	92361	12500	0.1498	159	0.00800716
Hebi	71	2019	480000	90262	16400	0.2281	164	0.00617852
Hegang	72	2005	59398	45952	6859	0.04	38.2837	0.0092029
Hegang	72	2006	43224	94913	7073	0.07	34.7263	0.00864862
Hegang	72	2007	56471	52327	8906	0.09	45.91	0.00697926
Hegang	72	2008	65182	63551	9926	0.13	51.8	0.00829175
Hegang	72	2009	71429	102831	12985	0.13	63.41	0.0098447
Hegang	72	2010	83056	114223	10444	0.14	77.9	0.0073419
Hegang	72	2011	103958	101359	8794	0.14	96.2	0.0101908
Hegang	72	2012	130000	77705	9518	0.14	100.14	0.00890811
Hegang	72	2013	130000	82815	9519	0.82	112.36	0.0109396
Hegang	72	2014	140000	88917	9637	0.146	116	0.00601339
Hegang	72	2015	150000	63058	9917	0.1448	107	0.00454847
Hegang	72	2016	140000	64989	16248	0.1568	108	0.00453037
Hegang	72	2017	220000	62581	17258	0.1332	114	0.00486776
Hegang	72	2018	290000	62974	18361	0.1316	121	0.005835
Hegang	72	2019	290000	54041	17653	0.1467	138	0.00365197
Heihe	73	2005	119000	30612	8985	0.15	35	0.0122475
Heihe	73	2006	124030	45704	7640	0.18	34.9986	0.0103099
Heihe	73	2007	73987	65845	9563	0.19	68.45	0.010589
Heihe	73	2008	81045	64204	12143	0.07	71.12	0.00985667
Heihe	73	2009	87853	118631	9321	0.05	91.18	0.0103371
Heihe	73	2010	99699	119829	10978	0.08	92.56	0.00788037
Heihe	73	2011	135441	125675	11481	0.1	103.49	0.0125249
Heihe	73	2012	170000	125716	13408	0.17	113.74	0.0128556
Heihe	73	2013	200000	146925	12698	0.18	115.8	0.010023
Heihe	73	2014	220000	167980	13746	0.2386	117	0.00969423
Heihe	73	2015	240000	179865	17666	0.2399	139	0.00967716
Heihe	73	2016	880000	88589	17521	0.2331	138	0.0147867
Heihe	73	2017	240000	89293	15210	0.2406	151	0.00689456
Heihe	73	2018	300000	80583	31200	0.2361	146	0.00783785
Heihe	73	2019	360000	76240	33081	0.2059	176	0.00576731
Hengshui	74	2005	104857	114659	10444	0.31	102.162	0.0238476
Hengshui	74	2006	122977	124694	11426	0.3	116.075	0.0229024
Hengshui	74	2007	171602	133950	12442	0.38	150.98	0.0236432
Hengshui	74	2008	206412	129549	9308	0.39	241.23	0.0263563
Hengshui	74	2009	286775	146997	9744	0.42	201.48	0.0230336
Hengshui	74	2010	377892	155604	11928	0.42	252.1	0.0189609
Hengshui	74	2011	478083	176891	14253	0.37	300.8	0.0303356
Hengshui	74	2012	540000	195968	23814	0.35	305.9	0.0343788
Hengshui	74	2013	570000	215371	32736	0.44	322.72	0.0282051
Hengshui	74	2014	640000	213903	19975	0.4402	341	0.023603
Hengshui	74	2015	720000	203949	50099	0.4432	354	0.0250512
Hengshui	74	2016	920000	214652	67896	0.4005	410	0.0286305
Hengshui	74	2017	1100000	217687	86846	0.3596	446	0.0318052
Hengshui	74	2018	1270000	188129	111682	0.3692	462	0.0268882
Hengshui	74	2019	1360000	206882	145722	0.3241	470	0.0228317
Hengyang	75	2005	154536	156551	16832	0.3	85.0269	0.028621
Hengyang	75	2006	152737	208400	15836	0.32	108.59	0.0282838
Hengyang	75	2007	182730	167710	18431	0.34	159.9	0.027184
Hengyang	75	2008	168476	497600	19754	0.41	200	0.0367249
Hengyang	75	2009	266100	686600	33500	0.41	235.4	0.0441909
Hengyang	75	2010	325200	802659	36152	0.41	279.38	0.0381377
Hengyang	75	2011	344100	813588	29046	0.4	346.47	0.0584972
Hengyang	75	2012	540000	347501	38854	0.39	372.14	0.0448531
Hengyang	75	2013	630000	363565	44446	0.49	405.16	0.0369721
Hengyang	75	2014	660000	501091	56539	0.5046	419	0.0358823
Hengyang	75	2015	730000	593100	56388	0.4935	417	0.0345333
Hengyang	75	2016	930000	335200	66336	0.4986	477	0.0322448
Hengyang	75	2017	1150000	357685	110166	0.4791	501	0.0382744
Hengyang	75	2018	1340000	792008	138700	0.4506	587	0.0443077
Hengyang	75	2019	1400000	793112	151828	0.4544	592	0.0340054
Hohhot	76	2005	162716	293722	16344	0.5	117	0.0396869
Hohhot	76	2006	200489	372849	16625	0.64	153.8	0.0437326
Hohhot	76	2007	232181	491635	18465	0.73	135	0.0400936
Hohhot	76	2008	263278	615798	17710	0.83	161.5	0.0426387
Hohhot	76	2009	330765	668008	20016	0.84	252	0.0456977
Hohhot	76	2010	283000	787921	23126	0.84	276	0.036709
Hohhot	76	2011	361000	376024	21405	0.92	330	0.0435471
Hohhot	76	2012	420000	419716	24683	0.93	370.6	0.04516
Hohhot	76	2013	450000	447052	55225	1.63	400.4	0.0443623
Hohhot	76	2014	450000	476957	77948	1.21	390	0.0377602
Hohhot	76	2015	450000	565564	86491	1.2412	336	0.0361263
Hohhot	76	2016	460000	731647	100791	1.1465	320	0.0338146
Hohhot	76	2017	520000	608024	135757	1.1237	438	0.038566
Hohhot	76	2018	2400000	988350	27627	1.4756	483	0.0530192
Hohhot	76	2019	2420000	1876353	28173	1.482	459	0.0534644
Hulunbuir	77	2005	61000	100151	10077	0.34	71.24	0.0192756
Hulunbuir	77	2006	81000	96400	12500	0.32	112.3	0.0209723
Hulunbuir	77	2007	107600	105695	13705	0.41	143.62	0.0214893
Hulunbuir	77	2008	157100	118800	9700	0.42	178.95	0.021733
Hulunbuir	77	2009	183800	136507	10832	0.42	215.69	0.0221307
Hulunbuir	77	2010	220335	150681	10836	0.42	246.16	0.0174006
Hulunbuir	77	2011	267500	162888	13912	0.42	306.45	0.0276007
Hulunbuir	77	2012	340000	17032	14678	0.48	312.95	0.0232728
Hulunbuir	77	2013	370000	83142	14795	0.53	318.26	0.0200813
Hulunbuir	77	2014	400000	205083	17494	0.53	329	0.0202162
Hulunbuir	77	2015	420000	236178	16373	0.5208	359	0.0193119
Hulunbuir	77	2016	470000	231600	20999	0.61	287	0.0176509
Hulunbuir	77	2017	460000	228654	22584	0.4862	314	0.0176435
Hulunbuir	77	2018	440000	232963	19069	0.4883	325	0.0166367
Hulunbuir	77	2019	680000	218200	22400	0.4408	308	0.013175
Huludao	78	2005	125600	85805	9000	0.17	79	0.018995
Huludao	78	2006	85000	95000	10000	0.19	95.1	0.0172043
Huludao	78	2007	122000	110000	13000	0.21	105	0.0170213
Huludao	78	2008	184100	130000	10289	0.2	95.73	0.0157697
Huludao	78	2009	197000	136689	12000	0.19	138.5	0.0167967
Huludao	78	2010	232894	139643	13047	0.22	153.27	0.0129085
Huludao	78	2011	275696	151626	16958	0.23	190.92	0.0221066
Huludao	78	2012	320000	158678	20577	0.28	213.63	0.0233643
Huludao	78	2013	360000	167531	27062	0.32	231.67	0.0193386
Huludao	78	2014	400000	155766	29200	0.2912	242	0.0167312
Huludao	78	2015	450000	149939	33654	0.3413	200	0.0151254
Huludao	78	2016	550000	169605	41791	0.3173	203	0.0159559
Huludao	78	2017	590000	380245	65038	0.2182	226	0.0208541
Huludao	78	2018	670000	166138	28444	0.2441	242	0.0139593
Huludao	78	2019	710000	159128	57065	0.2459	242	0.0111082
Huzhou	79	2005	168317	177359	10784	0.21	150.04	0.0318955
Huzhou	79	2006	192124	199103	11853	0.23	176.759	0.0321033
Huzhou	79	2007	230126	226506	13915	0.22	192.79	0.0298554
Huzhou	79	2008	292076	243250	14149	0.24	202.19	0.0288601
Huzhou	79	2009	394934	252537	15378	0.25	245.5	0.0297411
Huzhou	79	2010	485239	260847	18308	0.29	286.93	0.0238059
Huzhou	79	2011	533488	283046	22669	0.29	322.11	0.038367
Huzhou	79	2012	600000	312329	25308	0.42	324.26	0.0409784
Huzhou	79	2013	810000	315944	23202.5	0.91	366.35	0.0377845
Huzhou	79	2014	880000	308693	21097	0.8953	383	0.0324708
Huzhou	79	2015	1040000	312966	26224	0.4164	450	0.0300075
Huzhou	79	2016	1180000	326084	33091	0.4318	456	0.0314313
Huzhou	79	2017	1580000	360328	44473	0.4303	443	0.0370533
Huzhou	79	2018	1930000	364639	52509	0.4263	503	0.0334406
Huzhou	79	2019	2040000	383080	315252	0.4706	463	0.0335184
Huaihua	80	2005	102114	142313	10200	0.26	52.5337	0.0199731
Huaihua	80	2006	174824	181301	11458	0.32	63.8775	0.0224528
Huaihua	80	2007	131092	255663	12407	0.34	87.51	0.0214453
Huaihua	80	2008	149439	34661	11651	0.39	118.96	0.0158229
Huaihua	80	2009	169283	47723	13343	0.4	164.73	0.0175008
Huaihua	80	2010	214687	178266	16200	0.4	189.27	0.0169596
Huaihua	80	2011	276930	42104	19756	0.46	238.14	0.0231112
Huaihua	80	2012	330000	255536	23203	0.47	257.87	0.0301424
Huaihua	80	2013	360000	274667	25482	0.47	306.64	0.0249782
Huaihua	80	2014	400000	382225	30382	0.4862	338	0.0252575
Huaihua	80	2015	490000	463379	34256	0.3945	336	0.0247966
Huaihua	80	2016	590000	717657	46284	0.3806	323	0.0266772
Huaihua	80	2017	760000	282809	61630	0.3688	366	0.0253175
Huaihua	80	2018	990000	298420	76476	0.3682	409	0.0249292
Huaihua	80	2019	1150000	277932	86137	0.4129	438	0.0208743
Huai'an	81	2005	117218	123006	13297	0.32	78.54	0.023965
Huai'an	81	2006	118403	134650	14829	0.36	94.6981	0.0233551
Huai'an	81	2007	169416	158094	17353	0.39	126.8	0.0242802
Huai'an	81	2008	219286	166402	16768	0.4	133.81	0.0232757
Huai'an	81	2009	285569	172488	20133	0.28	170.12	0.0235575
Huai'an	81	2010	294864	204500	23312	0.26	280.59	0.0225646
Huai'an	81	2011	392783	226209	29606	0.41	255.44	0.035193
Huai'an	81	2012	480000	240700	35510	0.42	294.94	0.0366668
Huai'an	81	2013	540000	302207	59000	0.55	357.85	0.0346565
Huai'an	81	2014	590000	297084	78024	0.6	376	0.0320142
Huai'an	81	2015	640000	290903	103864	0.6147	383	0.0331681
Huai'an	81	2016	1110000	307818	145327	0.6	383	0.038823
Huai'an	81	2017	1460000	323986	185800	0.5415	412	0.0442818
Huai'an	81	2018	1520000	351865	217948	0.5135	459	0.0366957
Huai'an	81	2019	1790000	356808	247115	0.5717	484	0.0310245
Huaibei	82	2005	20800	49357	6016	0.09	41.2	0.00855768
Huaibei	82	2006	36373	64610	6335	0.11	49.3857	0.00864563
Huaibei	82	2007	56144	73026	7152	0.1	58.04	0.00801045
Huaibei	82	2008	70133	65204	15521	0.08	94.08	0.0120795
Huaibei	82	2009	87130	107817	6287	0.1	80.53	0.00914189
Huaibei	82	2010	145931	120023	8571	0.1	108.41	0.00825714
Huaibei	82	2011	180276	90760	4289	0.14	124.95	0.0103208
Huaibei	82	2012	230000	102523	9320	0.14	139.39	0.0135314
Huaibei	82	2013	280000	120343	10878	0.22	166.36	0.0123245
Huaibei	82	2014	350000	123979	11852	0.219	173	0.011589
Huaibei	82	2015	370000	121079	12851	0.2108	153	0.0096871
Huaibei	82	2016	420000	125681	15779	0.2088	162	0.0101352
Huaibei	82	2017	520000	123523	19587	0.2203	180	0.0115798
Huaibei	82	2018	610000	132140	36897	0.1989	184	0.0116985
Huaibei	82	2019	670000	121800	43413	0.2214	197	0.00902266
Huainan	83	2005	88215	65743	7551	0.12	55.752	0.0136892
Huainan	83	2006	58152	78276	8361	0.11	71.3088	0.0123427
Huainan	83	2007	80052	89036	9322	0.12	69	0.0107453
Huainan	83	2008	87272	91610	8528	0.12	86.03	0.0111082
Huainan	83	2009	125000	101700	9492	0.13	104	0.011856
Huainan	83	2010	172100	112121	10415	0.13	123.6	0.00956702
Huainan	83	2011	233980	124843	12241	0.13	144.2	0.0160622
Huainan	83	2012	280000	147730	13195	0.13	156.01	0.0174698
Huainan	83	2013	320000	155735	11995	0.14	156.65	0.0131463
Huainan	83	2014	370000	156338	12475	0.1426	171	0.0121404
Huainan	83	2015	450000	155854	17219	0.141	168	0.0116393
Huainan	83	2016	590000	347671	46841	0.1662	216	0.0185071
Huainan	83	2017	680000	199161	54637	0.1676	244	0.0183897
Huainan	83	2018	800000	208990	63810	0.1822	267	0.0173172
Huainan	83	2019	870000	196714	72811	0.1675	284	0.0134805
Huanggang	84	2005	56859	112129	17600	0.27	107.9	0.0256833
Huanggang	84	2006	78600	122100	15500	0.29	138	0.0248454
Huanggang	84	2007	104393	127800	25000	0.31	170	0.0268126
Huanggang	84	2008	138458	144581	29192	0.28	187.6	0.0267472
Huanggang	84	2009	157900	148800	31000	0.3	374.2	0.0343063
Huanggang	84	2010	324400	181900	24200	0.23	291.27	0.0227967
Huanggang	84	2011	339687	153344	21870	0.33	293.67	0.0301189
Huanggang	84	2012	400000	215739	26303	0.37	347.42	0.0338317
Huanggang	84	2013	560000	234362	28694	0.61	369.27	0.0305423
Huanggang	84	2014	650000	269300	45200	0.59	378	0.0290865
Huanggang	84	2015	780000	277000	55000	0.568	383	0.0288568
Huanggang	84	2016	910000	281600	70800	0.6015	389	0.0300885
Huanggang	84	2017	940000	298200	99700	0.6003	445	0.0333566
Huanggang	84	2018	1130000	302200	126600	0.6366	467	0.0304324
Huanggang	84	2019	1830000	306375	110800	0.6001	505	0.028227
Huangshan	85	2005	28461	68209	8564	0.13	29.5505	0.0102279
Huangshan	85	2006	41427	84830	9817	0.19	38.7007	0.0109024
Huangshan	85	2007	61366	106476	9915	0.18	54.68	0.0105692
Huangshan	85	2008	73147	118932	10479	0.12	45.44	0.00970556
Huangshan	85	2009	93546	138313	11414	0.22	65.27	0.0115382
Huangshan	85	2010	146909	172887	8482	0.2	82.62	0.00883541
Huangshan	85	2011	173325	195971	7634	0.18	96.65	0.0141844
Huangshan	85	2012	170000	217433	9140	0.19	96.4	0.0144521
Huangshan	85	2013	200000	230491	10022	0.24	104.94	0.0117361
Huangshan	85	2014	220000	91763	9818	0.2047	109	0.00728411
Huangshan	85	2015	240000	89963	11039	0.1956	109	0.00640052
Huangshan	85	2016	270000	95751	13489	0.1885	108	0.00636609
Huangshan	85	2017	340000	97349	15991	0.1898	124	0.0072605
Huangshan	85	2018	450000	104202	17613	0.1869	139	0.00830997
Huangshan	85	2019	530000	103521	20135	0.1817	147	0.006185
Huangshi	86	2005	55208	168240	8568	0.08	61.15	0.0177429
Huangshi	86	2006	89095	178334	9742	0.1	66.0421	0.0171197
Huangshi	86	2007	101100	210256	10908	0.11	91.12	0.016993
Huangshi	86	2008	113000	235480	14500	0.17	109.3	0.019179
Huangshi	86	2009	177000	264705	15200	0.19	150	0.0211502
Huangshi	86	2010	197000	136600	16975	0.19	151	0.0134289
Huangshi	86	2011	255000	148200	18400	0.26	182	0.0220981
Huangshi	86	2012	330000	166449	20054	0.18	215	0.0231296
Huangshi	86	2013	400000	173500	21500	0.22	223.33	0.0185901
Huangshi	86	2014	430000	187200	30600	0.21	234	0.017288
Huangshi	86	2015	440000	196800	41600	0.1828	227	0.0165812
Huangshi	86	2016	450000	218800	56900	0.2	205	0.0160604
Huangshi	86	2017	530000	205000	70864	0.1854	223	0.0174145
Huangshi	86	2018	670000	359900	79617	0.1859	237	0.0196856
Huangshi	86	2019	750000	523800	87147	0.2727	242	0.0168896
Huizhou	87	2005	337986	349682	16087	0.4	354.868	0.067333
Huizhou	87	2006	771620	358388	17934	0.41	314.238	0.0695504
Huizhou	87	2007	921097	416952	20726	0.37	410.1	0.0708321
Huizhou	87	2008	461379	458245	19911	0.36	410.38	0.0533722
Huizhou	87	2009	563293	461069	21674	0.31	466.12	0.0511414
Huizhou	87	2010	676944	511270	19366	0.35	562.08	0.0410911
Huizhou	87	2011	818166	549072	21278	0.46	419.86	0.0561255
Huizhou	87	2012	1040000	623911	23318	0.48	501.16	0.068133
Huizhou	87	2013	1100000	616640	23765	0.67	597.79	0.0554379
Huizhou	87	2014	1230000	596051	26423	0.7505	698	0.0510206
Huizhou	87	2015	1330000	579562	29108	0.8165	669	0.0455472
Huizhou	87	2016	1490000	609900	30522	0.7166	697	0.0457663
Huizhou	87	2017	1830000	644799	28877	0.7129	717	0.0520803
Huizhou	87	2018	1990000	664942	334939	0.7597	722	0.0578604
Huizhou	87	2019	2200000	648080	430100	0.8375	737	0.0478183
Jixi	88	2005	75991	61781	17779	0.16	62.6976	0.0189686
Jixi	88	2006	80268	70427	20822	0.19	77.3363	0.0186811
Jixi	88	2007	89881	82663	23457	0.14	89.18	0.0170916
Jixi	88	2008	108033	268240	27444	0.15	98.3	0.0227163
Jixi	88	2009	118157	98211	34000	0.4	111.14	0.0205032
Jixi	88	2010	162000	156523	42800	0.2	120.15	0.01949
Jixi	88	2011	164800	115855	23320	0.28	159.1	0.020869
Jixi	88	2012	200000	129481	25019	0.3	163.2	0.0186482
Jixi	88	2013	230000	118571	24100	0.24	173.8	0.0133723
Jixi	88	2014	250000	125000	23710	0.4219	180	0.0127135
Jixi	88	2015	220000	130114	24078	0.5714	172	0.0117768
Jixi	88	2016	220000	150728	31128	0.3983	173	0.0106298
Jixi	88	2017	260000	223020	35738	0.2233	177	0.0113011
Jixi	88	2018	1180000	224612	42097.5	0.2432	188	0.0176013
Jixi	88	2019	1210000	226203	48457	0.2169	187	0.013623
Ji'an	89	2005	57173	36729	21847	0.3	90.04	0.0230856
Ji'an	89	2006	65373	38539	20939	0.3	117.6	0.0216259
Ji'an	89	2007	91588	39412	25392	0.23	1463	0.117718
Ji'an	89	2008	95428	38366	20738	0.32	152.33	0.0188135
Ji'an	89	2009	122719	144131	26503	0.59	160.84	0.0239441
Ji'an	89	2010	206138	168295	26972	0.34	227.92	0.0208101
Ji'an	89	2011	310638	169429	30491	0.34	264.37	0.0324353
Ji'an	89	2012	400000	168693	39304	0.41	284.79	0.0327289
Ji'an	89	2013	460000	188076	42378	0.42	274.64	0.0252551
Ji'an	89	2014	530000	192153	50082	0.4068	282	0.0228547
Ji'an	89	2015	550000	194256	51032	0.4084	280	0.0211754
Ji'an	89	2016	710000	210024	77872	0.3723	355	0.0254145
Ji'an	89	2017	920000	301682	91200	0.3282	396	0.0299967
Ji'an	89	2018	1060000	223786	21200	0.317	378	0.0206429
Ji'an	89	2019	1160000	238758	109800	0.3025	384	0.0193228
Jilin	90	2005	366010	165112	20354	0.32	184.883	0.0461891
Jilin	90	2006	393479	289482	24569	0.29	184.943	0.0471744
Jilin	90	2007	245313	331011	26216	0.27	247.45	0.0419279
Jilin	90	2008	297332	216613	24854	0.2	271.21	0.034941
Jilin	90	2009	380320	228580	31736	0.24	364.46	0.0390804
Jilin	90	2010	381000	230000	34406	0.27	423	0.0322721
Jilin	90	2011	536712	253693	23771	0.39	415	0.0426085
Jilin	90	2012	620000	262476	31206	0.38	336.8	0.0411939
Jilin	90	2013	670000	283733	31730	0.6	365.92	0.0337226
Jilin	90	2014	720000	257782	46085	0.63	414	0.0309766
Jilin	90	2015	730000	261254	59997	0.5833	398	0.029044
Jilin	90	2016	710000	281000	72141	0.5656	419	0.0283959
Jilin	90	2017	810000	270000	86027	0.5422	442	0.0301355
Jilin	90	2018	1010000	276440	95498	0.4859	466	0.0271844
Jilin	90	2019	938199	280920	110660	0.5038	509.555	0.0220274
Jinan	91	2005	757100	481200	37975	1.05	239	0.0931335
Jinan	91	2006	763000	452000	40528	1.27	346	0.093789
Jinan	91	2007	826000	479000	47000	1.77	407.8	0.09217
Jinan	91	2008	887000	490000	51000	1.41	505.5	0.0855526
Jinan	91	2009	1059000	515000	51000	1.59	582.1	0.0843836
Jinan	91	2010	1173000	591000	47000	1.73	857.6	0.0736822
Jinan	91	2011	1327000	615000	53000	2.25	931.1	0.112179
Jinan	91	2012	1740000	647317	57675	2.59	977.99	0.124339
Jinan	91	2013	1760000	704982	53343	8.76	1243.57	0.143512
Jinan	91	2014	2030000	698309	57359	8.2613	1178	0.120047
Jinan	91	2015	2320000	729421	300300	8.2885	1090	0.136256
Jinan	91	2016	2620000	790500	413900	7.9589	1088	0.141063
Jinan	91	2017	2990000	829300	487300	8.382	971	0.143598
Jinan	91	2018	3450000	830500	616100	8.5039	1014	0.124989
Jinan	91	2019	3960000	885692	695400	6.8991	1138	0.10225
Jining	92	2005	192045	191683	26541	0.32	152.901	0.042078
Jining	92	2006	230069	219828	30113	0.32	224.223	0.0457139
Jining	92	2007	240545	252106	34163	0.45	249.55	0.0438496
Jining	92	2008	317226	254398	24618	0.44	358.8	0.0437135
Jining	92	2009	373938	269662	27467	0.31	376.95	0.0401536
Jining	92	2010	458613	268138	31689	0.31	497.4	0.0358906
Jining	92	2011	543587	310116	33734	0.31	636.73	0.0577312
Jining	92	2012	720000	379597	41102	0.3	630.1	0.0597067
Jining	92	2013	830000	462000	55699	0.42	657	0.0513131
Jining	92	2014	1030000	499000	80400	0.4669	734	0.0507778
Jining	92	2015	1120000	408800	50100	0.47	695	0.0414927
Jining	92	2016	1620000	415511	54515	0.4561	709	0.0459074
Jining	92	2017	1830000	452297	147201	0.4496	730	0.0558221
Jining	92	2018	2080000	455404	180300	0.4738	772	0.0475964
Jining	92	2019	2250000	445060	221500	0.4166	807	0.0406136
Jiamusi	93	2005	146000	105000	19402	0.22	86.1	0.0265124
Jiamusi	93	2006	122000	118000	23000	0.21	123	0.026506
Jiamusi	93	2007	182000	123000	23000	0.26	140	0.0250962
Jiamusi	93	2008	213000	140000	26000	0.37	167	0.026667
Jiamusi	93	2009	176342	228000	29826	0.31	176.6	0.0262867
Jiamusi	93	2010	219000	250000	27028	0.2	204.6	0.0205694
Jiamusi	93	2011	260000	150000	18000	0.3	220	0.024018
Jiamusi	93	2012	300000	164000	18000	0.25	232	0.0230517
Jiamusi	93	2013	330000	166754	21512	0.26	234.2	0.0178666
Jiamusi	93	2014	330000	180000	26000	0.3235	238	0.0161091
Jiamusi	93	2015	340000	189000	22491	0.3284	243	0.0144467
Jiamusi	93	2016	350000	118000	25117	0.3173	255	0.0128867
Jiamusi	93	2017	1370000	151000	13000	0.2983	273	0.0240287
Jiamusi	93	2018	390000	470801	36752	0.2907	87	0.0157668
Jiamusi	93	2019	680000	148700	15823	0.2634	283	0.0108313
Jiaxing	94	2005	414482	381455	21727	0.31	243.902	0.0630211
Jiaxing	94	2006	425284	448246	25242	0.38	314.682	0.0663439
Jiaxing	94	2007	476246	499296	29594	0.41	333.78	0.0610444
Jiaxing	94	2008	541409	562707	34869	0.4	356.51	0.0590211
Jiaxing	94	2009	646741	622905	41888	0.43	424.67	0.0606261
Jiaxing	94	2010	780996	664372	41607	0.45	493.5	0.0485306
Jiaxing	94	2011	919860	740943	34231	0.48	514.23	0.0733778
Jiaxing	94	2012	1120000	789241	36283	0.52	544.82	0.0797168
Jiaxing	94	2013	1320000	832749	40746	0.53	560.65	0.0641601
Jiaxing	94	2014	1420000	810134	44190	0.5264	615	0.0564796
Jiaxing	94	2015	1480000	779187	44866	0.493	602	0.0490689
Jiaxing	94	2016	1640000	879175	49932	0.5399	608	0.0492255
Jiaxing	94	2017	1750000	845536	56981	0.5515	632	0.0533752
Jiaxing	94	2018	1920000	559827	64199	0.632	720	0.0438109
Jiaxing	94	2019	1870000	578686	78072	0.7997	705	0.0363994
Jiayuguan	95	2005	22941	14026	2100	0.03	12.5115	0.00205342
Jiayuguan	95	2006	26908	16054	2416	0.03	14.96	0.00124555
Jiayuguan	95	2007	39909	28121	2320	0.03	18.03	0.00109356
Jiayuguan	95	2008	33291	28704	1361	0.03	23.79	0.00180121
Jiayuguan	95	2009	40793	30176	1402	0.02	26.48	0.00175398
Jiayuguan	95	2010	52517	20358	1849	0.04	28.63	0.00049731
Jiayuguan	95	2011	54400	22790	1910	0.04	36.08	0.00083237
Jiayuguan	95	2012	60000	30467	2870	0.04	38.19	0.00145216
Jiayuguan	95	2013	70000	33770	3076	0.09	42.94	0.00122025
Jiayuguan	95	2014	70000	55000	4564	0.0987	44	0.00178673
Jiayuguan	95	2015	80000	35259	5313	0.0403	43	0.0007045
Jiayuguan	95	2016	80000	35248	4095	0.0424	44	0.00026222
Jiayuguan	95	2017	120000	34283	6256	0.04	49	0.00038561
Jiayuguan	95	2018	130000	31489	7906	0.0427	52	0.00181578
Jiayuguan	95	2019	180000	31700	8253	0.0469	48	0.00015329
Jiangmen	96	2005	68800	104400	25400	0.3	297.93	0.0464117
Jiangmen	96	2006	328300	769677	28840	0.31	320.62	0.0776139
Jiangmen	96	2007	1492800	1044396	32325	0.32	360.16	0.102722
Jiangmen	96	2008	402300	1022338	35910	0.51	381.7	0.0723685
Jiangmen	96	2009	236.53	1155698	39431	0.43	391	0.0615725
Jiangmen	96	2010	637300	1306667	44104	0.43	443.43	0.0580169
Jiangmen	96	2011	677047	467906	26146	0.34	390.23	0.0512772
Jiangmen	96	2012	1170000	415200	29446	0.34	497.29	0.0646601
Jiangmen	96	2013	830000	523995	76669	0.47	590.98	0.0535245
Jiangmen	96	2014	1210000	738899	90660	0.7701	595	0.0574133
Jiangmen	96	2015	1080000	894802	126977	0.6655	557	0.0555635
Jiangmen	96	2016	1600000	1499412	160761	0.6649	624	0.0664767
Jiangmen	96	2017	1480000	477600	54916	0.5967	690	0.0458016
Jiangmen	96	2018	1720000	488400	58060	0.5951	607	0.0381417
Jiangmen	96	2019	1710000	487000	64197	0.5867	552	0.029764
Jiaozuo	97	2005	121797	103129	14600	0.17	100.226	0.0241395
Jiaozuo	97	2006	153582	121305	14989	0.18	126.995	0.0244732
Jiaozuo	97	2007	198500	142565	15997	0.22	152.62	0.0243108
Jiaozuo	97	2008	252475	138678	15971	0.2	149.71	0.0221033
Jiaozuo	97	2009	326100	132324	19235	0.18	171.93	0.022218
Jiaozuo	97	2010	294999	145130	24637	0.17	260.01	0.0204429
Jiaozuo	97	2011	378206	165583	29407	0.23	301.38	0.0336219
Jiaozuo	97	2012	490000	181027	24596	0.24	257.07	0.0302777
Jiaozuo	97	2013	460000	270659	20638	0.41	290.3	0.0250759
Jiaozuo	97	2014	510000	189784	29012	0.4077	318	0.0214683
Jiaozuo	97	2015	790000	198517	29588	0.2437	353	0.0224341
Jiaozuo	97	2016	1360000	201216	35422	0.294	425	0.0307571
Jiaozuo	97	2017	870000	210896	37720	0.4811	357	0.0240969
Jiaozuo	97	2018	980000	212983	41712	0.4015	384	0.0212858
Jiaozuo	97	2019	1070000	217127	125544	0.3748	377	0.0189867
Jieyang	98	2005	60200	253177	12217	0.31	165.15	0.0349911
Jieyang	98	2006	82100	309700	14400	0.33	198.42	0.0374469
Jieyang	98	2007	117400	301998	16186	0.36	246.71	0.0356321
Jieyang	98	2008	174183	326502	18801	0.35	256.31	0.0345533
Jieyang	98	2009	251385	370790	22549	0.35	355.51	0.0387582
Jieyang	98	2010	328637	471787	23361	0.27	377.43	0.0315696
Jieyang	98	2011	406100	346333	12748	0.38	434.08	0.0405895
Jieyang	98	2012	460000	390411	17807	0.4	447.07	0.043171
Jieyang	98	2013	750000	1050815	699829	0.52	468.91	0.134667
Jieyang	98	2014	780000	1196941	872786	0.5424	531	0.1329
Jieyang	98	2015	580000	1343067	1045743	0.5606	503	0.156103
Jieyang	98	2016	570000	1489193	1218700	0.5503	474	0.138202
Jieyang	98	2017	1070000	887533	1139074	0.5308	589	0.117456
Jieyang	98	2018	1220000	1929011	1839039	0.4932	793	0.139913
Jieyang	98	2019	1350000	2903089	2852360	0.4028	1017	0.128476
Jinchang	99	2005	9700	13020	2299	0.07	14.1	0.00226049
Jinchang	99	2006	10300	14462	2238	0.03	18.08	0.00093416
Jinchang	99	2007	22000	15274	2759	0.03	24.29	0.00089538
Jinchang	99	2008	26000	15200	2760	0.03	26.29	0.00181163
Jinchang	99	2009	17261	23762	2785	0.03	41	0.00238948
Jinchang	99	2010	57643	24509	2526	0.03	44.64	0.00135487
Jinchang	99	2011	49413	29589	2046	0.05	48.51	0.00166825
Jinchang	99	2012	60000	43303	2145	0.04	44.39	0.00195771
Jinchang	99	2013	70000	46943	2303	0.1	50.52	0.0017424
Jinchang	99	2014	80000	60415	2261	0.0999	48	0.00192716
Jinchang	99	2015	90000	61224	2589	0.1051	51	0.00149911
Jinchang	99	2016	120000	97785	4086	0.1038	48	0.00189716
Jinchang	99	2017	150000	86248	5791	0.0991	63	0.00220797
Jinchang	99	2018	180000	36163	6474	0.1037	68	0.00281064
Jinchang	99	2019	190000	355313	6529	0.1159	58	0.0049088
Jinhua	100	2005	291716	570652	28961	0.32	289.61	0.0751462
Jinhua	100	2006	343629	417253	32681	0.36	335.865	0.0672498
Jinhua	100	2007	460092	479658	41586	0.4	417.09	0.0700254
Jinhua	100	2008	560953	520248	53839	0.41	425.08	0.0675759
Jinhua	100	2009	758157	554009	58647	0.59	527.59	0.0715083
Jinhua	100	2010	914422	593348	54142	0.62	701.18	0.0607623
Jinhua	100	2011	1132346	651815	64056	0.66	707.03	0.0944012
Jinhua	100	2012	1320000	706038	77600	0.7	950.31	0.106199
Jinhua	100	2013	1650000	736882	90479	0.84	985.03	0.08835
Jinhua	100	2014	1950000	732874	110476	0.8578	918	0.0775832
Jinhua	100	2015	1960000	737681	126568	0.7639	921	0.0715585
Jinhua	100	2016	2070000	771357	161410	0.7878	946	0.0720386
Jinhua	100	2017	2540000	737437	190965	0.8259	1030	0.0811794
Jinhua	100	2018	2870000	782664	263188	0.771	1373	0.0774635
Jinhua	100	2019	3050000	802129	313088	0.6317	951	0.056198
Jinzhou	101	2005	140037	112525	9201	0.29	87.6984	0.0227704
Jinzhou	101	2006	154068	126634	9851	0.27	103.483	0.0218388
Jinzhou	101	2007	249185	139398	11124	0.32	140.12	0.0237718
Jinzhou	101	2008	267800	150000	11846	0.3	151.5	0.0225652
Jinzhou	101	2009	338545	160368	13033	0.34	199.59	0.0242832
Jinzhou	101	2010	390711	171197	12387	0.32	201.39	0.0167951
Jinzhou	101	2011	463804	187020	15356	0.34	237.51	0.0279357
Jinzhou	101	2012	500000	197340	17731	0.39	270.55	0.0312433
Jinzhou	101	2013	540000	207507	21717	0.41	282.53	0.0247853
Jinzhou	101	2014	570000	188272	24500	0.6597	273	0.0220276
Jinzhou	101	2015	600000	181270	29000	0.667	263	0.019964
Jinzhou	101	2016	680000	204877	38023	0.654	253	0.0206109
Jinzhou	101	2017	750000	206398	41235	0.6044	277	0.0214332
Jinzhou	101	2018	790000	199025	47765	0.2885	287	0.0173671
Jinzhou	101	2019	840000	1456594	52212	0.2841	287	0.0298791
Jincheng	102	2005	104060	161582	9170	0.13	66.958	0.020285
Jincheng	102	2006	74288	189031	12422	0.16	57.2106	0.0180972
Jincheng	102	2007	98382	231334	14847	0.18	92.07	0.0196015
Jincheng	102	2008	117277	244380	17859	0.21	99.34	0.0201749
Jincheng	102	2009	147961	336901	20460	0.28	125.1	0.0233389
Jincheng	102	2010	179866	378751	15021	0.24	167.38	0.018201
Jincheng	102	2011	251306	152606	11514	0.24	157.63	0.0183083
Jincheng	102	2012	320000	165524	12232	0.23	171.82	0.0200793
Jincheng	102	2013	350000	181680	13238	0.28	224.1	0.0173903
Jincheng	102	2014	390000	209659	12705	0.2613	225	0.0156053
Jincheng	102	2015	440000	231344	11880	0.2584	229	0.0143957
Jincheng	102	2016	540000	401923	13101	0.2347	225	0.0163339
Jincheng	102	2017	560000	316445	14417	0.2283	249	0.0167199
Jincheng	102	2018	550000	674724	13709	0.2234	268	0.0238539
Jincheng	102	2019	740000	1211443	14331	0.3052	258	0.0247141
Jinzhong	103	2005	116561	177309	20639	0.28	61.1605	0.0278388
Jinzhong	103	2006	118627	247813	26296	0.31	78.8841	0.0302901
Jinzhong	103	2007	160887	260801	30175	0.33	161.11	0.0334182
Jinzhong	103	2008	212607	424164	33922	0.32	147.6	0.0353532
Jinzhong	103	2009	244928	176806	37965	0.33	169	0.0279261
Jinzhong	103	2010	305793	187842	17139	0.34	190.9	0.017609
Jinzhong	103	2011	414499	208703	20928	0.38	211.67	0.0293553
Jinzhong	103	2012	460000	210378	21458	0.36	232.89	0.029797
Jinzhong	103	2013	530000	240100	21792	0.45	282.02	0.0256414
Jinzhong	103	2014	510000	231714	21792	0.3775	296	0.0209643
Jinzhong	103	2015	590000	218067	22010	0.4029	302	0.0193851
Jinzhong	103	2016	2010000	224155	35196	0.2587	308	0.0355692
Jinzhong	103	2017	720000	225624	23270	0.2528	331	0.0198674
Jinzhong	103	2018	770000	221324	51800	0.255	380	0.0198016
Jinzhong	103	2019	730000	947939	24808	0.4844	373	0.0246313
Jingmen	104	2005	45832	26108	8625	0.16	78.0054	0.0135101
Jingmen	104	2006	67025	25466	9474	0.18	91.88	0.0133812
Jingmen	104	2007	75874	23018	10792	0.33	92.1	0.0127576
Jingmen	104	2008	118409	36022	12731	0.14	109.9	0.0128581
Jingmen	104	2009	155874	99059	12244	0.16	131.68	0.0146472
Jingmen	104	2010	197528	115258	13063	0.46	140.76	0.0133165
Jingmen	104	2011	237279	124477	15580	0.52	161.66	0.020854
Jingmen	104	2012	270000	149561	17587	0.51	186.69	0.021842
Jingmen	104	2013	380000	164675	19121	0.58	199.23	0.0193147
Jingmen	104	2014	350000	172500	22251	0.5822	212	0.0166082
Jingmen	104	2015	400000	183420	37175	0.5703	212	0.0170262
Jingmen	104	2016	480000	161740	48334	0.6009	217	0.0174231
Jingmen	104	2017	500000	173063	61340	0.6084	226	0.0180867
Jingmen	104	2018	760000	198400	72074	0.6492	251	0.0190588
Jingmen	104	2019	830000	175622	83262	0.6231	243	0.0142882
Jingzhou	105	2005	87353	146379	19065	0.3	123.487	0.0305253
Jingzhou	105	2006	115558	171579	20535	0.31	157.875	0.0315542
Jingzhou	105	2007	167700	181600	24099	0.36	240.26	0.0352018
Jingzhou	105	2008	180445	187864	28336	0.35	264.33	0.0337834
Jingzhou	105	2009	262416	223193	26460	0.34	296.82	0.0330787
Jingzhou	105	2010	335969	234174	28060	0.28	315.46	0.0261588
Jingzhou	105	2011	438000	251072	33028	0.41	352.1	0.0422207
Jingzhou	105	2012	650000	288038	32495	0.58	371.3	0.0456191
Jingzhou	105	2013	760000	312400	43600	0.6	393.3	0.0381395
Jingzhou	105	2014	830000	312400	39149	0.5597	386	0.0318435
Jingzhou	105	2015	1120000	313331	54978	0.56	391	0.0332389
Jingzhou	105	2016	1310000	314182	64029	0.5869	396	0.0347234
Jingzhou	105	2017	1080000	324688	111300	0.58	430	0.0356676
Jingzhou	105	2018	1340000	327186	112476	0.3892	475	0.0306615
Jingzhou	105	2019	1460000	334410	161362	0.4303	480	0.0261281
Jingdezhen	106	2005	42710	97957	5739	0.08	31.8921	0.0103359
Jingdezhen	106	2006	57150	107606	6563	0.09	34.6667	0.00955342
Jingdezhen	106	2007	75840	120323	7547	0.09	36.43	0.00836559
Jingdezhen	106	2008	77395	134508	8451	0.11	36.85	0.00907111
Jingdezhen	106	2009	110668	108288	7279	0.11	37.26	0.00764907
Jingdezhen	106	2010	112023	114568	7632	0.12	38.81	0.00507653
Jingdezhen	106	2011	141200	117500	56800	0.14	39.32	0.0274234
Jingdezhen	106	2012	150000	122000	57250	0.72	39.41	0.0215489
Jingdezhen	106	2013	240000	97227	7873	0.24	129.2	0.00973427
Jingdezhen	106	2014	240000	102535	11600	0.2507	131	0.00876134
Jingdezhen	106	2015	240000	105816	11492	0.2543	122	0.00734902
Jingdezhen	106	2016	390000	108808	14395	0.1494	137	0.00852905
Jingdezhen	106	2017	250000	110617	14395	0.1588	149	0.00684916
Jingdezhen	106	2018	250000	38563	30000	0.1443	157	0.0064091
Jingdezhen	106	2019	540000	37473	112600	0.1219	183	0.00788607
Jiujiang	107	2005	97233	70101	16860	0.34	95.4772	0.0243738
Jiujiang	107	2006	129125	74059	20504	0.35	118.889	0.0252426
Jiujiang	107	2007	193936	73277	21493	0.3	166.47	0.0256493
Jiujiang	107	2008	209476	51232	23427	0.2	185.29	0.0229847
Jiujiang	107	2009	303767	88155	24036	0.26	239.61	0.0260848
Jiujiang	107	2010	308900	98478	16482	0.35	265.74	0.0188347
Jiujiang	107	2011	377269	218278	18792	0.38	307.85	0.032608
Jiujiang	107	2012	440000	247459	21442	0.19	361	0.0341707
Jiujiang	107	2013	590000	279475	21608	0.47	324	0.0289768
Jiujiang	107	2014	690000	271670	22710	0.4725	327	0.0255868
Jiujiang	107	2015	780000	271703	26708	0.4899	374	0.0250734
Jiujiang	107	2016	950000	287119	31647	0.3849	375	0.0258694
Jiujiang	107	2017	960000	284336	36379	0.4304	426	0.027785
Jiujiang	107	2018	1200000	312056	38126	0.3686	445	0.0257718
Jiujiang	107	2019	1370000	312583	38630	0.3439	463	0.0218941
Jiuquan	108	2005	28341	44300	5400	0.12	38.7	0.00837831
Jiuquan	108	2006	38600	48300	5522	0.11	44.14	0.0073169
Jiuquan	108	2007	49300	54800	5473	0.11	50.84	0.00630953
Jiuquan	108	2008	48100	65800	4400	0.12	72.31	0.00768523
Jiuquan	108	2009	72700	71800	4896	0.12	79.71	0.00776071
Jiuquan	108	2010	91300	79200	6144	0.09	80.23	0.00534197
Jiuquan	108	2011	96000	78500	4898	0.09	103	0.00773824
Jiuquan	108	2012	100000	94900	5744	0.13	114.67	0.00849704
Jiuquan	108	2013	120000	108800	5564	0.15	111.68	0.00663599
Jiuquan	108	2014	120000	29865	7074	0.1461	120	0.00433392
Jiuquan	108	2015	180000	34562	8000	0.1329	119	0.00439116
Jiuquan	108	2016	250000	56189	12718	0.1419	126	0.0057969
Jiuquan	108	2017	370000	99751	13566	0.1232	140	0.00756282
Jiuquan	108	2018	450000	95901	14616	0.1236	138	0.00769027
Jiuquan	108	2019	510000	90696	16898	0.1122	132	0.00520676
Kaifeng	109	2005	137853	91064	11769	0.33	82.5212	0.022926
Kaifeng	109	2006	162645	108507	12953	0.34	101.361	0.0231166
Kaifeng	109	2007	193913	121650	14983	0.13	139.72	0.0214459
Kaifeng	109	2008	237239	148004	15501	0.03	159.78	0.0210901
Kaifeng	109	2009	297200	132495	17484	0.29	178.73	0.0225694
Kaifeng	109	2010	316581	144456	20593	0.31	201.69	0.0180546
Kaifeng	109	2011	373948	163158	31808	0.36	229.05	0.0321314
Kaifeng	109	2012	400000	24738	21225	0.4	254.63	0.0234744
Kaifeng	109	2013	540000	271520	24412	0.51	327.86	0.0286665
Kaifeng	109	2014	560000	270920	24407	0.5175	341	0.0246304
Kaifeng	109	2015	530000	636494	31138	0.4813	382	0.0295188
Kaifeng	109	2016	520000	476691	32628	0.493	416	0.024741
Kaifeng	109	2017	860000	256747	59967	0.4342	377	0.0265173
Kaifeng	109	2018	990000	275081	6271	0.3818	411	0.0217587
Kaifeng	109	2019	1150000	270866	6887	0.3592	436	0.0187916
Karamay	110	2005	25415	10860	3500	0.05	18.0057	0.00334298
Karamay	110	2006	37580	26031	3673	0.06	21.4317	0.00326995
Karamay	110	2007	43707	22206	4005	0.07	25.55	0.00247479
Karamay	110	2008	68925	44781	3969	0.09	25.6	0.00426639
Karamay	110	2009	72825	12335	5287	0.1	27.84	0.00352463
Karamay	110	2010	94574	99349	6103	0.1	50.74	0.00461814
Karamay	110	2011	97504	50295	5531	0.14	55.7	0.00529611
Karamay	110	2012	110000	63421	6532	0.13	60.84	0.00585774
Karamay	110	2013	120000	65567	5333	0.07	70.17	0.00378436
Karamay	110	2014	120000	61473	6558	0.0743	62	0.00309567
Karamay	110	2015	150000	57985	7169	0.1301	56	0.00281943
Karamay	110	2016	360000	55266	6844	0.1227	59	0.00482054
Karamay	110	2017	210000	59531	7569	0.1212	68	0.00280282
Karamay	110	2018	220000	63882	14389	0.1436	78	0.00436651
Karamay	110	2019	230000	61941	14085	0.1789	67	0.00194909
Kunming	111	2005	308754	447875	28254	1.21	327.92	0.0827818
Kunming	111	2006	608627	489373	29031	1.48	338.658	0.0886123
Kunming	111	2007	915263	521414	32452	1.86	383.74	0.0897755
Kunming	111	2008	3721725	602724	32084	1.81	462.09	0.137145
Kunming	111	2009	4550700	602836	36087	1.85	539.41	0.138403
Kunming	111	2010	3821725	632836	36187	1.76	564.43	0.0758418
Kunming	111	2011	1129900	823069	34785	1.62	702.14	0.0952709
Kunming	111	2012	1410000	879400	39100	1.69	801.57	0.107609
Kunming	111	2013	1330000	953000	42600	3.64	898.02	0.0976825
Kunming	111	2014	1320000	930200	169000	2.53	974	0.0897246
Kunming	111	2015	1350000	978000	200937	2.2947	967	0.0863192
Kunming	111	2016	1870000	1034000	256354	2.3975	963	0.0896334
Kunming	111	2017	2120000	1029800	303521	2.5528	1051	0.0979143
Kunming	111	2018	2490000	1026457	380986	2.5305	1229	0.0901848
Kunming	111	2019	2750000	998298	452032	2.7787	1160	0.0735852
Laibin	112	2005	19806	39127	3733	0.06	40.6636	0.00663479
Laibin	112	2006	32596	29416	3915	0.13	53.6773	0.00681737
Laibin	112	2007	45023	56482	4366	0.12	59.1	0.00659728
Laibin	112	2008	52897	227002	5849	0.12	76.32	0.0130304
Laibin	112	2009	149785	73823	4818	0.14	86.53	0.00953447
Laibin	112	2010	100236	81599	7451	0.14	95.24	0.00671383
Laibin	112	2011	125406	83116	6744	0.12	102.75	0.00919132
Laibin	112	2012	150000	93660	7653	0.2	116.41	0.0105557
Laibin	112	2013	170000	88848	9032	0.29	133.14	0.00895565
Laibin	112	2014	170000	99668	9269	0.167	141	0.00735715
Laibin	112	2015	230000	102343	9657	0.1682	143	0.00706997
Laibin	112	2016	260000	109280	15636	0.151	142	0.00723961
Laibin	112	2017	350000	117685	20122	0.1502	165	0.00885488
Laibin	112	2018	470000	119200	24932	0.1568	203	0.0103287
Laibin	112	2019	570000	116304	29372	0.1594	211	0.00805199
Laiwu	113	2005	33815	39347	5698	0.07	34.693	0.00757986
Laiwu	113	2006	42920	45144	6174	0.07	47.782	0.00740283
Laiwu	113	2007	64688	50464	6883	0.05	46.19	0.00608729
Laiwu	113	2008	86457	57845	5889	0.04	74.66	0.00802261
Laiwu	113	2009	106673	57560	6806	0.04	89.23	0.00825443
Laiwu	113	2010	134619	60369	6733	0.06	103.76	0.00615148
Laiwu	113	2011	157839	65722	8000	0.06	115.75	0.00965839
Laiwu	113	2012	190000	70862	8732	0.43	123.29	0.0127992
Laiwu	113	2013	220000	75647	10085	0.55	134.71	0.0112979
Laiwu	113	2014	210000	68441	15913	0.1003	134	0.00729182
Laiwu	113	2015	250000	63476	18643	0.1156	131	0.00700628
Laiwu	113	2016	360000	67884	20283	0.1023	116	0.00740693
Laiwu	113	2017	400000	69182	24240	0.0974	120	0.00746147
Laiwu	113	2018	760000	132794	27540	0.1042	223	0.0126681
Laiwu	113	2019	511801	95407.5	30648.7	0.1984	190.96	0.00719136
Lanzhou	114	2005	210759	219000	21723	1.05	144	0.0486344
Lanzhou	114	2006	235318	250400	20022	0.69	182.48	0.0439909
Lanzhou	114	2007	319084	276265	21230	0.68	246.2	0.0440069
Lanzhou	114	2008	311682	273564	20145	0.58	245.12	0.0372812
Lanzhou	114	2009	395900	84702	20340	0.82	37.33	0.020778
Lanzhou	114	2010	441915	314985	20197	0.54	338.81	0.028728
Lanzhou	114	2011	420307	351063	21495	0.48	390.04	0.0430941
Lanzhou	114	2012	570000	325564	22737	0.67	334.82	0.0422732
Lanzhou	114	2013	650000	450978	23442	1	491.89	0.0428436
Lanzhou	114	2014	730000	465286	22556	0.9	529	0.0377785
Lanzhou	114	2015	750000	487241	29413	0.8907	450	0.0327698
Lanzhou	114	2016	1020000	526469	42072	0.9212	535	0.0372329
Lanzhou	114	2017	1380000	532375	37323	1.1946	587	0.0446976
Lanzhou	114	2018	1690000	510716	34040	1.2086	664	0.041694
Lanzhou	114	2019	1950000	506649	35138	2.1199	647	0.0395098
Langfang	115	2005	149600	205643	17244	0.24	137.893	0.0348521
Langfang	115	2006	172903	244447	20857	0.26	182.974	0.0376192
Langfang	115	2007	228916	277546	26364	0.34	228.91	0.039262
Langfang	115	2008	310196	286505	28581	0.38	260.88	0.0391392
Langfang	115	2009	400906	310648	22456	0.38	305.33	0.0372599
Langfang	115	2010	525049	337155	29844	0.37	349.4	0.0315825
Langfang	115	2011	692955	372615	29716	0.42	444.21	0.0525235
Langfang	115	2012	770000	412629	32206	0.42	455.1	0.0544871
Langfang	115	2013	840000	445622	75051	1.25	486.4	0.0533609
Langfang	115	2014	910000	440415	33982	1.4122	511	0.0430305
Langfang	115	2015	1010000	441963	32269	1.449	469	0.0383113
Langfang	115	2016	1200000	459428	31309	1.3375	604	0.0415621
Langfang	115	2017	1640000	473642	30812	5.3079	575	0.0663495
Langfang	115	2018	1930000	466382	294787	0.4758	642	0.0485631
Langfang	115	2019	2060000	471328	401862	0.4649	623	0.040016
Leshan	116	2005	139191	105900	8363	0.21	88.5376	0.0212757
Leshan	116	2006	183813	118364	10366	0.24	108.363	0.0225613
Leshan	116	2007	176816	134660	12173	0.27	132.95	0.0213477
Leshan	116	2008	201858	162204	14228	0.27	162.3	0.0227316
Leshan	116	2009	196805	387777	17185	0.17	215.82	0.028318
Leshan	116	2010	268635	514751	16720	0.15	261.12	0.0248081
Leshan	116	2011	305051	169703	15089	0.33	302.38	0.0279772
Leshan	116	2012	380000	193788	16952	0.23	289.09	0.0277287
Leshan	116	2013	410000	212809	18017	0.26	293.13	0.0216998
Leshan	116	2014	430000	218711	17310	0.26	306	0.0188209
Leshan	116	2015	500000	234324	31482	0.2384	327	0.0195426
Leshan	116	2016	560000	246242	39791	0.2316	332	0.0195879
Leshan	116	2017	930000	245836	47742	0.2238	361	0.0248523
Leshan	116	2018	1080000	255180	53585	0.2525	391	0.0226945
Leshan	116	2019	1140000	253952	60902	0.2208	370	0.0176902
Lijiang	117	2005	45226	10495	2390	0.07	24.5	0.00420418
Lijiang	117	2006	64237	10167	2694	0.07	36.9	0.00437401
Lijiang	117	2007	73873	12971	3164	0.08	41.13	0.00382679
Lijiang	117	2008	94685	10540	3727	0.1	57.84	0.00573498
Lijiang	117	2009	44435	12051	4714	0.11	65.86	0.00494784
Lijiang	117	2010	59900	12950	4715	0.09	74.96	0.00334255
Lijiang	117	2011	69418	14431	3929	0.11	69.47	0.00347526
Lijiang	117	2012	90000	14750	5333	0.17	95.13	0.00515413
Lijiang	117	2013	120000	18510	5648	0.13	99.38	0.00399362
Lijiang	117	2014	140000	19424	5518	0.1882	95	0.00381591
Lijiang	117	2015	150000	79401	5724	0.1133	94	0.00389997
Lijiang	117	2016	170000	82961	7422	0.1116	98	0.00387494
Lijiang	117	2017	230000	91477	17867	0.1393	111	0.00545373
Lijiang	117	2018	270000	74571	20181	0.122	124	0.00605217
Lijiang	117	2019	300000	102146	22700	0.0864	119	0.00379138
Lishui	118	2005	115962	101614	10991	0.26	145.387	0.0271378
Lishui	118	2006	141960	108875	12038	0.31	142.162	0.0252786
Lishui	118	2007	155255	126224	13378	0.29	199.87	0.0260784
Lishui	118	2008	170183	141209	12970	0.31	201.69	0.0239288
Lishui	118	2009	193302	157362	20487	0.32	215.58	0.024449
Lishui	118	2010	250518	185906	14613	0.31	225.39	0.0177238
Lishui	118	2011	301300	191715	14349	0.33	255.23	0.0263218
Lishui	118	2012	380000	178876	17947	0.31	280.57	0.0276612
Lishui	118	2013	450000	189034	19924	0.29	295.89	0.0222982
Lishui	118	2014	510000	181344	55141	0.2936	289	0.0223964
Lishui	118	2015	570000	173029	74291	0.2792	294	0.0232322
Lishui	118	2016	660000	184260	88076	0.2744	305	0.0236084
Lishui	118	2017	770000	184359	99954	0.318	268	0.0235619
Lishui	118	2018	880000	189079	119300	0.313	263	0.0201219
Lishui	118	2019	990000	195304	138344	0.3076	264	0.0158116
Lianyungang	119	2005	101562	121900	12219	0.26	74.668	0.0219444
Lianyungang	119	2006	132899	138925	13938	0.37	108.537	0.0248355
Lianyungang	119	2007	160576	163114	17383	0.38	148.2	0.0257161
Lianyungang	119	2008	258822	199877	20437	0.37	181.61	0.0286002
Lianyungang	119	2009	621630	220591	27430	0.39	246.6	0.0368234
Lianyungang	119	2010	442675	242330	27485	0.4	306.68	0.0272159
Lianyungang	119	2011	533398	268538	28671	0.42	367.4	0.0430966
Lianyungang	119	2012	590000	293951	48400	0.44	383.22	0.0469171
Lianyungang	119	2013	640000	307482	56000	2.54	352.5	0.0485914
Lianyungang	119	2014	680000	302164	73275	0.58	367	0.032515
Lianyungang	119	2015	730000	292505	94405	0.5578	368	0.0324583
Lianyungang	119	2016	1150000	307518	111782	0.55	368	0.0358534
Lianyungang	119	2017	1460000	324370	139100	0.5542	409	0.0411527
Lianyungang	119	2018	1510000	347822	173587	0.3753	448	0.0338793
Lianyungang	119	2019	1750000	356152	215845	0.3526	470	0.0288484
Liaoyang	120	2005	150000	117962	12600	0.13	48	0.0197074
Liaoyang	120	2006	158168	169857	18143	0.14	62.1	0.0218889
Liaoyang	120	2007	168778	204619	19381	0.17	74.36	0.0204743
Liaoyang	120	2008	186230	119445	10750	0.16	82.32	0.0144737
Liaoyang	120	2009	229000	119000	12055	0.16	129.9	0.0161817
Liaoyang	120	2010	215783	121768	13914	0.15	125.19	0.0111524
Liaoyang	120	2011	252474	130775	16843	0.17	144.31	0.0185784
Liaoyang	120	2012	290000	137559	19725	0.17	167.49	0.0193333
Liaoyang	120	2013	320000	143146	23551	0.28	182.1	0.0158911
Liaoyang	120	2014	420000	133992	19645	0.2572	186	0.0140026
Liaoyang	120	2015	380000	120209	24511	0.2197	185	0.011883
Liaoyang	120	2016	480000	135754	34648	0.208	167	0.0126583
Liaoyang	120	2017	460000	138320	38559	0.2092	178	0.0123062
Liaoyang	120	2018	500000	132823	43790	0.1898	183	0.0112559
Liaoyang	120	2019	530000	131688	46112	0.2086	185	0.00803205
Liaoyuan	121	2005	22363	138000	5111	0.09	45.1	0.0124597
Liaoyuan	121	2006	25047	38600	5854	0.09	47.806	0.00677308
Liaoyuan	121	2007	37000	45500	5689	0.09	55	0.00593452
Liaoyuan	121	2008	50216	57400	6424	0.11	66.52	0.00759875
Liaoyuan	121	2009	63425	63145	8658	0.08	67.85	0.00741552
Liaoyuan	121	2010	91114	60000	6205	0.09	77.2	0.00488597
Liaoyuan	121	2011	151557	62049	7185	0.14	86.24	0.00838637
Liaoyuan	121	2012	140000	63928	9585	0.14	98.4	0.00865475
Liaoyuan	121	2013	150000	69508	10275	0.18	102.35	0.00665591
Liaoyuan	121	2014	170000	62410	12167	0.1795	109	0.00607823
Liaoyuan	121	2015	180000	62004	14609	0.1769	117	0.00576602
Liaoyuan	121	2016	170000	68000	10950	0.1927	113	0.00479086
Liaoyuan	121	2017	190000	73000	21619	0.1696	115	0.00519885
Liaoyuan	121	2018	230000	64617	24823	0.1516	120	0.00583707
Liaoyuan	121	2019	239954	74045.2	31239	0.1506	128	0.00370278
Liaocheng	122	2005	79957	114320	20497	0.23	131.946	0.0295408
Liaocheng	122	2006	104966	124020	23248	0.22	177.556	0.031013
Liaocheng	122	2007	170905	140110	25438	0.18	188.52	0.0289748
Liaocheng	122	2008	210019	151722	20715	0.22	240.91	0.0286721
Liaocheng	122	2009	273038	155632	42000	0.19	270.51	0.0329074
Liaocheng	122	2010	339785	164508	23003	0.22	318.11	0.0232388
Liaocheng	122	2011	473417	223562	28146	0.26	385.8	0.0402771
Liaocheng	122	2012	541708	235800	36275	0.27	390.89	0.0407298
Liaocheng	122	2013	610000	246758	41673	0.41	411.58	0.033232
Liaocheng	122	2014	630000	160017	45417	0.35	436	0.0266462
Liaocheng	122	2015	730000	244784	56441	0.3425	464	0.0287907
Liaocheng	122	2016	1130000	278800	67226	0.3433	470	0.0330106
Liaocheng	122	2017	1210000	224395	74515	0.3256	378	0.0304052
Liaocheng	122	2018	1430000	287413	78116	0.3382	542	0.0302604
Liaocheng	122	2019	1560000	271124	87488	0.2921	566	0.0255365
Lincang	123	2005	31814	32159	2142	0.09	19.6754	0.00442439
Lincang	123	2006	25848	34198	2460	0.09	34.0253	0.0042078
Lincang	123	2007	47431	14899	2949	0.07	58.13	0.00436806
Lincang	123	2008	34700	15834	3351	0.1	67.73	0.00526774
Lincang	123	2009	45784	63807	4011	0.17	85.51	0.00761095
Lincang	123	2010	64940	71800	4455	0.13	124.09	0.00658146
Lincang	123	2011	91307	84458	4988	0.09	142.84	0.00967213
Lincang	123	2012	110000	85400	5654	0.17	162.86	0.0104969
Lincang	123	2013	140000	109028	6104	0.16	179.47	0.0092039
Lincang	123	2014	130000	116898	6127	0.1622	180	0.00787611
Lincang	123	2015	230000	123466	6762	0.1532	179	0.0079473
Lincang	123	2016	350000	137338	12271	0.1488	199	0.00976373
Lincang	123	2017	270000	139024	13551	0.1408	215	0.00911452
Lincang	123	2018	570000	165372	17141	0.1532	234	0.0122749
Lincang	123	2019	650000	176196	20007	0.1641	255	0.010076
Linfen	124	2005	105916	61488	23466	0.3	109.968	0.0282036
Linfen	124	2006	125115	183830	21217	0.31	120.053	0.0294212
Linfen	124	2007	172548	201838	24716	0.31	159.37	0.0297555
Linfen	124	2008	230852	207232	19377	0.37	184.41	0.0281715
Linfen	124	2009	326196	616325	39560	0.26	212.99	0.0425187
Linfen	124	2010	552339	612162	42962	0.23	290.13	0.0371181
Linfen	124	2011	558025	301497	21507	0.42	338.69	0.0404929
Linfen	124	2012	530000	307616	24159	0.41	363.85	0.0403543
Linfen	124	2013	640000	338800	24689	0.49	393.61	0.0338629
Linfen	124	2014	640000	408910	25047	0.52	397	0.0301662
Linfen	124	2015	650000	478778	25175	0.502	396	0.0278023
Linfen	124	2016	800000	769476	29160	0.4586	411	0.0309448
Linfen	124	2017	940000	569780	34140	0.4281	415	0.0318489
Linfen	124	2018	1010000	679832	35450	0.3472	446	0.03219
Linfen	124	2019	1120000	697338	43885	0.3292	443	0.0249972
Linyi	125	2005	135616	289201	22186	0.48	204.3	0.0488569
Linyi	125	2006	221803	320263	32485	0.36	282.773	0.0556764
Linyi	125	2007	428995	367522	26810	0.26	364.67	0.0558663
Linyi	125	2008	364015	376067	21664	0.36	432.84	0.0510454
Linyi	125	2009	453388	411782	21425	0.37	568.49	0.0538049
Linyi	125	2010	619674	450604	30712	0.4	735.76	0.049932
Linyi	125	2011	791500	549600	36160	1.05	878.11	0.0858492
Linyi	125	2012	1070000	605486	58538	1.36	923.59	0.0968043
Linyi	125	2013	1290000	591342	76900	1.14	981.91	0.0791586
Linyi	125	2014	1290000	595900	54166	0.9658	920	0.061275
Linyi	125	2015	1320000	564842	60954	0.948	848	0.0537499
Linyi	125	2016	2050000	359790	70400	1.0811	879	0.0591569
Linyi	125	2017	2270000	618728	216297	1.0167	931	0.0762205
Linyi	125	2018	2550000	643095	327180	0.9109	1012	0.0677038
Linyi	125	2019	2810000	638746	418913	0.6237	1041	0.0567233
Liuzhou	126	2005	164910	128630	10030	0.48	99.2991	0.0276954
Liuzhou	126	2006	209075	214619	11148	0.44	137.683	0.0320312
Liuzhou	126	2007	218490	181079	11237	0.41	154.9	0.0263197
Liuzhou	126	2008	207220	200280	13481	0.29	173.15	0.0245486
Liuzhou	126	2009	539268	219482	9759	0.37	212	0.0290364
Liuzhou	126	2010	406789	224533	17053	0.49	220.44	0.0209982
Liuzhou	126	2011	564262	235483	15280	0.77	247.92	0.0342953
Liuzhou	126	2012	590000	271454	17361	1.43	284.99	0.0432431
Liuzhou	126	2013	650000	252491	18166	0.35	324.27	0.0281665
Liuzhou	126	2014	740000	276757	16679	0.2996	370	0.0259306
Liuzhou	126	2015	820000	288537	37884	0.3196	366	0.0259476
Liuzhou	126	2016	910000	315786	45632	0.2872	366	0.0261705
Liuzhou	126	2017	1040000	326153	59052	0.2739	438	0.0304349
Liuzhou	126	2018	1290000	343096	79428	0.2401	477	0.0287127
Liuzhou	126	2019	1450000	332015	98667	0.2727	474	0.0238694
Lu'an	127	2005	58642	150336	11718	0.12	81.1068	0.020715
Lu'an	127	2006	54787	198499	15045	0.17	116.763	0.0239785
Lu'an	127	2007	64286	251622	16996	0.2	118.12	0.0222556
Lu'an	127	2008	99903	314904	19890	0.23	162.9	0.0264447
Lu'an	127	2009	126362	346995	22979	0.22	161.2	0.0252493
Lu'an	127	2010	180638	507176	20054	0.22	275.56	0.0260821
Lu'an	127	2011	244000	239000	17600	0.2	301.6	0.0296211
Lu'an	127	2012	320000	228030	20744	0.2	358.2	0.0305075
Lu'an	127	2013	400000	257192	23475	0.2	360.06	0.0249267
Lu'an	127	2014	370000	264012	26666	0.4168	317	0.0210398
Lu'an	127	2015	520000	249752	35990	1.1277	340	0.0253278
Lu'an	127	2016	550000	238000	36000	1.11	298	0.0228249
Lu'an	127	2017	700000	247516	43123	1.572	345	0.0282453
Lu'an	127	2018	1010000	275049	94238	1.49	363	0.0296054
Lu'an	127	2019	1140000	262981	113741	1.35	391	0.0242748
Liupanshui	128	2005	26443	104322	4306	0.12	40.8795	0.010663
Liupanshui	128	2006	39442	68795	5417	0.13	65.6247	0.0101189
Liupanshui	128	2007	55344	78980	5827	0.14	83.12	0.00994623
Liupanshui	128	2008	58735	41305	5859	0.14	38.2	0.0056898
Liupanshui	128	2009	76013	43613	6850	0.14	52.32	0.00635538
Liupanshui	128	2010	98663	108444	6962	0.16	143.05	0.00908267
Liupanshui	128	2011	127476	125594	8416	0.18	169.86	0.0147003
Liupanshui	128	2012	150000	179080	9264	0.16	203.12	0.0165823
Liupanshui	128	2013	190000	161759	12669	0.16	275.44	0.015035
Liupanshui	128	2014	230000	254771	15800	0.1547	262	0.0151358
Liupanshui	128	2015	260000	322200	18726	0.1548	273	0.0154166
Liupanshui	128	2016	310000	187900	23053	0.1534	281	0.0128651
Liupanshui	128	2017	400000	191500	28670	0.1767	320	0.0153724
Liupanshui	128	2018	530000	210900	32596	0.163	341	0.0160533
Liupanshui	128	2019	670000	211900	35170	0.1661	351	0.0130253
Longyan	129	2005	161247	100588	12011	0.28	86.1555	0.0239702
Longyan	129	2006	197191	114220	13398	0.33	110.9	0.0251078
Longyan	129	2007	206025	133200	16055	0.33	130.07	0.0235913
Longyan	129	2008	163900	156380	19186	0.28	153	0.0227362
Longyan	129	2009	179000	175540	18982	0.29	189.6	0.0227235
Longyan	129	2010	249000	188613	22109	0.3	185.72	0.01818
Longyan	129	2011	342700	204418	20087	0.33	252.17	0.0293931
Longyan	129	2012	400000	221345	21703	0.32	294.82	0.0308172
Longyan	129	2013	430000	236195	20626	0.43	289.6	0.0238662
Longyan	129	2014	630000	288791	20321	0.3269	298	0.0234065
Longyan	129	2015	640000	418100	40029	0.3087	253	0.0237099
Longyan	129	2016	750000	621873	57153	0.2921	260	0.0262893
Longyan	129	2017	840000	694570	67124	0.2754	259	0.0301833
Longyan	129	2018	1020000	425033	69235	0.2041	283	0.0238803
Longyan	129	2019	1110000	435233	71235	0.2365	285	0.0183745
Longnan	130	2005	12182	28011	4018	0.04	21.4606	0.0041353
Longnan	130	2006	16091	27258	4514	0.02	29.29	0.00326544
Longnan	130	2007	21200	40807	4840	0.02	64.3	0.00518483
Longnan	130	2008	22976	52241	5163	0.03	74.5	0.00638793
Longnan	130	2009	38430	53441	4465	0.02	82.61	0.00596386
Longnan	130	2010	40523	55332	4515	0.02	85.51	0.0039154
Longnan	130	2011	46500	63302	6314	0.02	85.03	0.00585781
Longnan	130	2012	60000	19183	6728	0.02	97.4	0.00392278
Longnan	130	2013	110000	31351	7425	0.15	135.25	0.00558349
Longnan	130	2014	110000	168736	4905	0.15	198	0.00901139
Longnan	130	2015	130000	169356	5124	0.25	200	0.00853626
Longnan	130	2016	140000	88229	14906	0.26	202	0.0075817
Longnan	130	2017	140000	159930	19072	0.258	252	0.00989969
Longnan	130	2018	10000	14000	14952	0.04	32	0.00054727
Longnan	130	2019	660000	142400	15611	0.1573	252	0.00950871
Loudi	131	2005	100710	126786	11252	0.11	48.6	0.0177831
Loudi	131	2006	102734	108109	13576	0.11	60.11	0.0157431
Loudi	131	2007	113265	116520	14653	0.13	62.56	0.013719
Loudi	131	2008	125612	123122	7886	0.25	74.3	0.0129692
Loudi	131	2009	151900	369500	16500	0.28	144.74	0.0242283
Loudi	131	2010	195865	162402	11821	0.17	172.6	0.0132105
Loudi	131	2011	196732	163121	12012	0.25	178.69	0.0191571
Loudi	131	2012	380000	199462	12706	0.28	243.77	0.0257314
Loudi	131	2013	400000	229180	18524	0.38	259.27	0.021696
Loudi	131	2014	440000	215364	19362	0.3587	257	0.0183648
Loudi	131	2015	450000	214372	23723	0.2496	272	0.0165109
Loudi	131	2016	550000	223045	28229	0.2494	281	0.0170498
Loudi	131	2017	690000	229303	52392	0.2589	310	0.0210197
Loudi	131	2018	890000	231498	61988	0.2531	331	0.0200381
Loudi	131	2019	1000000	225010	71211	0.3122	361	0.0168705
Luzhou	132	2005	132353	87231	11686	0.28	78.3841	0.0216481
Luzhou	132	2006	115883	96938	10906	0.23	94.4152	0.0188351
Luzhou	132	2007	153537	111086	12727	0.19	131.01	0.0193908
Luzhou	132	2008	169933	121798	14952	0.2	157.85	0.0203005
Luzhou	132	2009	154252	141157	16696	0.22	200.83	0.0208667
Luzhou	132	2010	205253	157657	20015	0.19	255.67	0.0188334
Luzhou	132	2011	260220	179781	25239	0.26	294	0.0308481
Luzhou	132	2012	360000	219774	28731	0.25	317.16	0.0315214
Luzhou	132	2013	380000	252549	31055	0.33	324.8	0.0251126
Luzhou	132	2014	530000	257389	42540	0.31	346	0.0246531
Luzhou	132	2015	660000	249204	50564	0.29	343	0.0242221
Luzhou	132	2016	880000	267137	62139	0.3329	382	0.0272526
Luzhou	132	2017	1050000	271086	76221	0.2542	449	0.0309693
Luzhou	132	2018	1210000	305026	89104	0.3185	505	0.0288144
Luzhou	132	2019	1360000	304353	104932	0.2971	469	0.0230843
Luoyang	133	2005	228211	191569	20252	0.27	138.446	0.0384358
Luoyang	133	2006	267612	222595	22053	0.25	175.955	0.0390252
Luoyang	133	2007	352282	263672	26275	0.25	234.9	0.0411861
Luoyang	133	2008	436072	267640	27651	0.18	272.7	0.0396598
Luoyang	133	2009	556800	282388	36724	0.2	313.29	0.0415887
Luoyang	133	2010	659421	316051	35968	0.2	385.3	0.0339865
Luoyang	133	2011	807340	348920	40085	0.41	518.66	0.0604313
Luoyang	133	2012	960000	442426	45256	0.42	554.15	0.0662032
Luoyang	133	2013	1380000	489438	48947	0.52	626.34	0.0599456
Luoyang	133	2014	1500000	441331	48285	0.53	647	0.0507773
Luoyang	133	2015	1570000	419079	54554	0.5357	642	0.0459169
Luoyang	133	2016	1520000	458861	66416	0.9678	673	0.0480333
Luoyang	133	2017	1940000	482708	154900	1.3825	715	0.0623312
Luoyang	133	2018	2740000	499260	188300	1.2208	743	0.0557558
Luoyang	133	2019	2360000	516467	216500	1.6537	740	0.0460579
Luohe	134	2005	61788	54122	6493	0.02	52.6461	0.0105208
Luohe	134	2006	74438	61989	7081	0.06	66.566	0.0106948
Luohe	134	2007	106329	72437	8302	0.05	83.82	0.0109209
Luohe	134	2008	132600	80040	8789	0.1	104.2	0.0126152
[truncated: 2,276 more rows]

## Sheet: TFP
city	id	year	(I)capital	(I)labor	(I)electricity	(gO)gdp	(bO)water	(bO)so2	(bO) fume
Ankang	1	2005	4849970	12.17	55003	1378500	582	6483	4855
Ankang	1	2006	5060863	12	74311	1572362	570	4937	4738
Ankang	1	2007	5852701	11.85	98717	1873700	530	6007	5096
Ankang	1	2008	6875866	12.35	99779	2336744	544	5881	5018
Ankang	1	2009	8385248	12.27	92858	2749450	368	5870	4885
Ankang	1	2010	10344447	12.87	112652	3270630	292	5983	3649
Ankang	1	2011	11558741	13.9	118811	4071700	377	9816	6295
Ankang	1	2012	12741293	14.79	131790	4969080	419	9649	8604
Ankang	1	2013	14475993	17.16	165393	6045520	453	9394	8033
Ankang	1	2014	16798499	17.63	170968	6894370	464	9301	9147
Ankang	1	2015	19816788	18.0545	179373	7724590	479	11274	8829
Ankang	1	2016	23937939	18.7663	195357	8428616	236	4846	3533
Ankang	1	2017	29216886	19.7809	437136	9746600	169	2531	3108
Ankang	1	2018	34758117	20.1745	516056	11337700	182	1664	2619
Ankang	1	2019	40369142	21.2359	540882	11820000	126	3245	2091
Anqing	2	2005	10958448	26.02	193034	4296400	3973	31424	26970
Anqing	2	2006	11838095	23.77	219000	4942100	3633	25209	13112
Anqing	2	2007	13534878	24.19	251850	5876612	4675	29522	10507
Anqing	2	2008	15723847	24.12	264500	7047175	4649	28392	7372
Anqing	2	2009	19190908	24.07	286422	7706600	5479	20156	7920
Anqing	2	2010	23701579	24.24	324125	9881100	5644	17409	8582
Anqing	2	2011	27448244	26.51	385511	12157400	4615	17685	19241
Anqing	2	2012	31801072	27.3	355056	13597027	4708	17130	10479
Anqing	2	2013	37255335	34.91	408002	14182282	4863	17168	25300.1
Anqing	2	2014	43655834	35.38	386258	15443170	4661	16014	27399
Anqing	2	2015	49693352	33.4413	372226	14174300	4470	14738	24978
Anqing	2	2016	56248342	34.1438	386865	15311776	4018	8023	11039
Anqing	2	2017	62843800	33.0556	961954	17088300	2659	6541	7370
Anqing	2	2018	69575925	38.8547	1079200	19175850	2856.43	5773.94	7217.74
Anqing	2	2019	76751629	37.8649	1162032	23810000	2856.43	5773.94	7217.74
Anshun	3	2005	2305952	11.65	12255	1060334	558	119149	5965
Anshun	3	2006	2493144	11.78	14523	1237372	667	101519	5623
Anshun	3	2007	2974499	11.47	38247	1457813	651	11560	5600
Anshun	3	2008	3253213	10.8	22372	1676482	641	118400	5600
Anshun	3	2009	3535451	11.7	201693	1957038	613	95900	6400
Anshun	3	2010	4086055	12.78	264542	2329210	719	147733	16544
Anshun	3	2011	5280220	14.44	305077	2855509	1406	87799	17390
Anshun	3	2012	7255107	15.24	342655	3526171	2094	80645	17495
Anshun	3	2013	8736410	16.93	374607	4291600	2097	76017	13801
Anshun	3	2014	11027618	17.21	360960	5200600	1681	51518	19985
Anshun	3	2015	13954507	18.3036	430770	6254100	1429	33221	8635
Anshun	3	2016	17544213	18.8889	431595	7013500	300	17159	3618
Anshun	3	2017	21513373	20.3204	984406	8024600	163	22500	4790
Anshun	3	2018	25574402	18.3571	656997	8494000	266	27400	4880
Anshun	3	2019	28835048	20.1784	697295	9240000	390	24582	4768
Anyang	4	2005	11830867	41.62	801260	5574577	10687	108802	76515
Anyang	4	2006	13430192	43.08	736257	6460021	10353	107097	70782
Anyang	4	2007	15761257	43.6	866961	8078243	11961	114626	55741
Anyang	4	2008	18628956	42.43	840237	10360548	11940	100688	41483
Anyang	4	2009	22781485	43.04	958634	11248807	12595	98336	27402
Anyang	4	2010	27528345	43.46	1291473	13155890	15585	93059	28160
Anyang	4	2011	31563006	50.16	1501935	14866057	7605	131356	92526
Anyang	4	2012	36252970	51.07	1349051	15668969	7283	118149	81205
Anyang	4	2013	42274663	57.2	1458334	16836494	5508	113310	93336
Anyang	4	2014	49463029	58.89	1595877	17918143	4962	130511	144172
Anyang	4	2015	58131384	58.9509	1577446	18844808	4208	94295	137852
Anyang	4	2016	67877160	57.4901	1515098	20298494	2153	48049	51644
Anyang	4	2017	77051173	52.5677	2110328	22498500	2082	35558	25900
Anyang	4	2018	81384710	52.5677	2228780	23932238	2377	12077	27717
Anyang	4	2019	83632002	49.2443	2105163	22290000	2377	12077	27717
Anshan	5	2005	19115004	39.4	1198083	10180120	5230	101256	38969
Anshan	5	2006	20720346	38.5	1392059	11360123	5201	103237	41170
Anshan	5	2007	22889944	38.79	1554008	13435436	5704	103932	39729
Anshan	5	2008	26286605	38	1468481	16078635	5319	99706	40233
Anshan	5	2009	30970214	39.75	1405450	17304740	5034	91613	40965
Anshan	5	2010	37491412	40.97	1581463	21250121	5548	77532	30205
Anshan	5	2011	44214232	52	1601556	23987633	7529	118539	71361
Anshan	5	2012	52131884	55.17	1548396	24293160	6516	122876	85418
Anshan	5	2013	60889523	62.87	1635265	26232539	6322	124889	98218
Anshan	5	2014	69206650	61.3	1640013	23858951	6338	116010	137301
Anshan	5	2015	74460057	55.9614	1600251	23369966	5604	114229	91225
Anshan	5	2016	70934831	47.9003	2113452	14619713	3098	58168	78425
Anshan	5	2017	66842406	41.7936	2681725	16131000	2609	36176	68357
Anshan	5	2018	63334511	37.2444	2862136	17510580	2096.9	34467	71074
Anshan	5	2019	60316370	37.4789	3042546	17450000	1753	30178	47726
Bayannur	6	2005	8429735	14.51	72600	2170292	3190	49535	21699
Bayannur	6	2006	9488855	14.43	76800	2782323	3726	79735	22727
Bayannur	6	2007	10905775	14.9	78903	3551474	3557	72884	19440
Bayannur	6	2008	12514964	14.76	97604	4390600	4753	76910	19536
Bayannur	6	2009	15835701	14.7	124286	5098658	4383	74664	15224
Bayannur	6	2010	18629119	14.61	111021	6033292	4718	72370	13390
Bayannur	6	2011	21389555	14.79	124920	7184502	6480	86000	20309
Bayannur	6	2012	24289831	15.9	132536	8133300	2696	71193	27228
Bayannur	6	2013	27656403	15.13	189971	8348900	2053	77493	32156
Bayannur	6	2014	31692742	15.17	120521	8674600	2621	76139	61607
Bayannur	6	2015	33470643	14.9266	159438	8874300	2874	60576	37700
Bayannur	6	2016	35613795	14.6378	116387	9153800	2099	27462	21163
Bayannur	6	2017	36779443	14.0051	1373838	8642550	2034	18735	20089
Bayannur	6	2018	36633943	15.7125	1582809	8131300	2036	12390	17957
Bayannur	6	2019	36611417	16.5889	1570689	8750000	2035	15562.5	19023
Bazhong	7	2005	2880201	12.8	26758	1290055	745	11477	537
Bazhong	7	2006	3122624	12.98	25863	1460812	645	10610	15677
Bazhong	7	2007	3507252	13.15	34763	1761156	735	8683	7867
Bazhong	7	2008	3994687	13.27	41048	2137624	983	8754	8109
Bazhong	7	2009	5019744	13.68	34773	2383161	980	8786	8407
Bazhong	7	2010	6402624	14.44	34695	2809074	827	8676	8681
Bazhong	7	2011	7928280	17.17	40397	3433939	342	2038	1894
Bazhong	7	2012	10463496	17.8	45460	3904003	303	1996	2338
Bazhong	7	2013	13913940	26.48	75282	4159422	347	1968	2481
Bazhong	7	2014	18399697	28.31	99267	4566596	294	1709	2547
Bazhong	7	2015	23806768	30.9008	70855	5013438	165	2037	1971
Bazhong	7	2016	29871204	30.0993	120323	5446605	100	2221	2294
Bazhong	7	2017	35969092	32.4033	300978	6014400	132	2527	2341.71
Bazhong	7	2018	41633255	33.9218	339950	6458842	113	2254	1865
Bazhong	7	2019	45688706	37.9259	351582	7540000	155	991	1246
Baicheng	8	2005	6188638	16.22	36716	1521856	1531	17043	17231
Baicheng	8	2006	6806066	17.52	39284	1900399	1456	17152	17285
Baicheng	8	2007	7784023	17.66	39817	2286120	1480	16944	15913
Baicheng	8	2008	9202956	17.75	37530	2907212	1500	15870	17437
Baicheng	8	2009	11217718	17.99	36924	3533626	2339	14133	15828
Baicheng	8	2010	12579491	18.51	48120	4451802	2052	13608	9408
Baicheng	8	2011	14021017	19.44	66978	5545757	2639	15046	9826
Baicheng	8	2012	16019387	20.79	80882	6155007	1922	19632	8175
Baicheng	8	2013	18159214	21.55	86191	6923486	1764	1870	8481
Baicheng	8	2014	20904118	21.59	120902	6861811	1885	15571	11919
Baicheng	8	2015	24066108	20.7679	227592	6996822	1355	15554	10198
Baicheng	8	2016	27540925	20.7323	334283	7001392	265	7038	6034
Baicheng	8	2017	30897058	20.0241	440973	6.53323e+06	267	7206	5685
Baicheng	8	2018	33959682	18.1326	475436	6065061	426	3422	4600
Baicheng	8	2019	33073548	15.4902	496789	4920000	735	3174	4001
Baishan	9	2005	3957203	15.33	70559	1604820	1432	31007	43349
Baishan	9	2006	4781955	14.21	81951	1919006	1252	36862	47518
Baishan	9	2007	6201928	14.36	111518	2374523	1289	34018	43767
Baishan	9	2008	8088025	14.65	122815	3003488	1181	29289	41990
Baishan	9	2009	10693444	16.4	117883	3566348	1608	30543	38074
Baishan	9	2010	12478012	17.2	213038	4331670	1984	24097	13730
Baishan	9	2011	14432608	19.19	222526	5314342	1652	19900	11891
Baishan	9	2012	16893915	18.85	213795	6430212	1461	22552	11426
Baishan	9	2013	19152438	18.99	202011	6736447	1259	2800	10600
Baishan	9	2014	21600687	18.31	211485	6752889	1526	19253	23603
Baishan	9	2015	24472719	17.8344	206191	6685521	1542	14123	14173
Baishan	9	2016	27382231	17.0203	197500	6966243	1210	5239	8747
Baishan	9	2017	29892924	16.6661	320885	6791671	343	4947	8677
Baishan	9	2018	32133111	14.4866	317211	6617099	447	2970	4246
Baishan	9	2019	34138540	13.864	322134	5090000	305	2741	3965
Baiyin	10	2005	4512528	16.78	477306	1465368	1950	142195	14125
Baiyin	10	2006	4758501	16.38	551633	1757102	1865	138401	13232
Baiyin	10	2007	5090036	15.59	560438	2075226	1244	135685	15417
Baiyin	10	2008	5503763	14.58	622353	2442835	1767	119510	11673
Baiyin	10	2009	6162027	15.1	646382	2653311	1956	114199	13870
Baiyin	10	2010	7032655	15.34	761582	3111826	1463	110014	14027
Baiyin	10	2011	7992314	15.41	841558	3758008	1439	119912	15288
Baiyin	10	2012	9545960	15.32	792177	4337651	1046	106941	12155
Baiyin	10	2013	11165496	18.89	825641	4633061	613	10226	13077
Baiyin	10	2014	13177048	18.09	766452	4476423	565	98142	10486
Baiyin	10	2015	15407072	17.9179	735853	4342749	569	91141	9894
Baiyin	10	2016	17871458	16.0239	573392	4422085	398	37245	5823
Baiyin	10	2017	18326423	16.8727	947864	4.50521e+06	373	1016	5264
Baiyin	10	2018	18210412	15.6072	1126385	5115968	441	10429	10511
Baiyin	10	2019	18272692	15.6573	1132078	4860000	658	9933	10961
Baise	11	2005	8780227	17.79	142920	2393604	5258	60770	44657
Baise	11	2006	10265723	17.55	159621	2972745	4379	105576	46336
Baise	11	2007	11954535	18.04	262856	3503547	4655	84774	36115
Baise	11	2008	13553771	17.59	366090	4162366	4018	102301	16508
Baise	11	2009	16823262	17.74	340809	4528599	4358	91240	13329
Baise	11	2010	20562677	18.16	414830	5635071	4698	80179	10150
Baise	11	2011	23779065	18.72	433099	6567051	6451	88059	20696
Baise	11	2012	28679530	19.71	424816	7552415	8204	95939	31242
Baise	11	2013	32207112	21.15	503567	8038711	7393	84093	28599
Baise	11	2014	36011509	20.8209	377456	9179154	6293	90105	31330
Baise	11	2015	40523317	21.8154	298277	9803511	4200	56359	17944
Baise	11	2016	44950385	22.1835	319324	11143094	2715	23172	11819
Baise	11	2017	49840444	22.2144	2212569	13617614	2272	24063	9766
Baise	11	2018	52419997	22.2105	3183021	11767732	2315	26514	7219
Baise	11	2019	55300371	21.5177	3975557	12580000	2315	26514	7219
Bengbu	12	2005	8964344	18.21	208629	3113300	9004	17043	12722
Bengbu	12	2006	9392380	17.76	213564	3590200	8277	17708	12552
Bengbu	12	2007	10207554	17.89	215401	4096988	7792	17135	12628
Bengbu	12	2008	11238204	18.24	232225	4863852	6854	17614	12190
Bengbu	12	2009	13102120	17.43	258628	5320870	5975	17432	11557
Bengbu	12	2010	15994393	17.25	285422	6368877	5742	17735	9960
Bengbu	12	2011	19185220	20.32	308818	7802393	4370	19004	9285
Bengbu	12	2012	23617953	23.43	334386	8902164	4144	18700	9082
Bengbu	12	2013	28962210	25.99	392545	10078541	4172	16970	12641.9
Bengbu	12	2014	35081799	27.29	411497	11511949	3037	16407	14339
Bengbu	12	2015	39312875	26.9355	432109	12530550	2474	15926	23596
Bengbu	12	2016	47939788	27.3506	461482	13858228	1917	5662	4154
Bengbu	12	2017	56589768	25.738	784435	15506600	1715	3633	3788
Bengbu	12	2018	65435206	27.6062	863161	17146560	1608.98	2706.94	2202.12
Bengbu	12	2019	74064140	27.7486	892530	20570000	1608.98	2706.94	2202.12
Baotou	13	2005	28080076	34.21	1226665	8486991	5159	169337	74098
Baotou	13	2006	30985474	33.39	1174320	10101178	5189	179469	60412
Baotou	13	2007	35248408	32.89	1456410	12771982	4220	163795	49977
Baotou	13	2008	40881328	32.95	1600610	17600038	4693	158780	64867
Baotou	13	2009	49024809	32.92	1609348	21687980	4417	158292	27288
Baotou	13	2010	58059649	32.59	1909655	24608100	4833	174718	32563
Baotou	13	2011	67998090	38.62	2301304	30054000	9327	210014	97299
Baotou	13	2012	79298903	39.38	2357809	34095400	7394	209781	78946
Baotou	13	2013	92824296	43.06	2376017	35030200	7426	197650	98460
Baotou	13	2014	108372482	40.84	2510957	36363100	3858	189430	111866
Baotou	13	2015	116705664	40.2221	3987210	37219300	4138	176130	104177
Baotou	13	2016	127051716	38.8596	4075317	38676300	3345	42093	61217
Baotou	13	2017	135716914	35.9713	5179275	34097100	3199	42967	63140
Baotou	13	2018	148101265	34.691	6117401	29517900	3263	43473	62764
Baotou	13	2019	159365545	34.0898	6748538	27140000	3285.33	46200	63900
Baoji	14	2005	12256527	31.89	282180	4157900	7200	84274	15308
Baoji	14	2006	13140352	31.03	312810	4769300	7192	83710	15115
Baoji	14	2007	14613430	31.45	334335	5817500	7786	81653	14855
Baoji	14	2008	16772718	30.34	350948	7140700	9704	69000	13693
Baoji	14	2009	20245936	30.95	281132	8065640	11653	62564	8645
Baoji	14	2010	24714470	31.65	314362	9760900	11521	57851	8714
Baoji	14	2011	28997096	31.5	383013	11757520	4965	43711	14940
Baoji	14	2012	34777348	31.76	353275	13743280	5639	30534	12342
Baoji	14	2013	42393663	39.06	377301	15459100	4779	28785	15900
Baoji	14	2014	51884805	40.23	419031	16429000	4612	28183	17490
Baoji	14	2015	64864808	41.0009	410478	17876280	5445	31706	29334
Baoji	14	2016	80270291	41.1308	429552	19321400	3565	18814	11032
Baoji	14	2017	97989765	41.1981	881481	21916100	2528	7773	7577
Baoji	14	2018	115613354	40.4321	921839	22651600	2013	3506	7586
Baoji	14	2019	132175647	40.2399	978659	22240000	2327	2689	5222
Baoding	15	2005	38475687	63.16	434311	10721423	15436	68067	26273
Baoding	15	2006	39998601	65.13	475788	11999550	16071	70186	23983
Baoding	15	2007	41812139	65.58	485613	13751799	13316	67089	20839
Baoding	15	2008	44176837	68.14	582795	15808884	12451	60278	15007
Baoding	15	2009	49221875	67.5	654786	17300023	13448	58420	12125
Baoding	15	2010	56157705	70.44	542218	20503000	17866	53984	14652
Baoding	15	2011	62465697	81.21	755926	24499000	16395	76427	37707
Baoding	15	2012	70606016	101.01	778858	27209000	15774	75312	36703
Baoding	15	2013	78106641	99.91	771190	29043115	14271	79253	39071
Baoding	15	2014	88455953	105.7	855893	30352036	14200	64676	53790
Baoding	15	2015	98467832	99.83	860936	30003400	10913	49850	31698
Baoding	15	2016	111352006	100.598	936836	34771269	7419	27999	14050
Baoding	15	2017	119559191	74.3811	3578052	34497444	6514	8413	9308
Baoding	15	2018	127284438	79.7026	3817159	35897885	6539	5281	9255
Baoding	15	2019	134815648	81.7571	3951635	37720000	7329	4668	7508
Baoshan	16	2005	3052960	9.68	39933	1174226	3419	8028	2173
Baoshan	16	2006	3450189	10.03	42664	1354865	2946	7322	1831
Baoshan	16	2007	3982200	15.46	51566	1623779	3193	7965	1948
Baoshan	16	2008	4594680	12.34	55489	1940496	3361	7772	1772
Baoshan	16	2009	5485558	13.66	56585	2216546	3709	8186	1610
Baoshan	16	2010	6591279	14.21	60468	2608992	3645	7169	1442
Baoshan	16	2011	7921949	15.94	76307	3196451	7924	14869	7514
Baoshan	16	2012	8780240	18.1	87572	3899564	7930	16996	7920
Baoshan	16	2013	10011103	18.31	93246	4497419	6542	15136	7948
Baoshan	16	2014	11783572	18.19	99748	5009758	7941	15333	14571
Baoshan	16	2015	14258354	18.8989	109792	5519581	6727	14131	13776
Baoshan	16	2016	17679985	20.0351	125920	6133904	7509	14131	12860
Baoshan	16	2017	22016913	20.662	647209	6789500	820	9258	6658
Baoshan	16	2018	27004577	21.6633	649795	7381448	994	6720	5589
Baoshan	16	2019	32600300	15.5953	807034	9610000	861	4549	6646
Beihai	17	2005	4596950	9.93	67976	1816197	2599	44833	52124
Beihai	17	2006	4970328	9.7	69942	1996407	2289	27328	11234
Beihai	17	2007	5725878	9.7	87501	2465826	1932	41946	11142
Beihai	17	2008	6866797	10.33	96479	3138785	2026	38646	7358
Beihai	17	2009	8982313	10.55	115612	3177113	1211	30151	4094
Beihai	17	2010	12181747	11.89	132079	3975762	1369	34185	5188
Beihai	17	2011	15437190	14.35	179120	4965849	1749	21543	6170
Beihai	17	2012	19500487	14.76	257653	6307923	2291	12637	6730
Beihai	17	2013	22716023	13.76	301333	7349971	1830	11912	5180
Beihai	17	2014	26591404	14.41	367605	8560135	1920	11689	3313
Beihai	17	2015	31214694	14.6839	383394	8920837	1817	12184	4692
Beihai	17	2016	36141195	14.5336	481786	10066500	1200	7292	8392
Beihai	17	2017	40925715	14.3904	714972	12298420	1953	5852	9628
Beihai	17	2018	45527373	13.5564	813169	12133010	1340	4728	10074
Beihai	17	2019	50239263	13.8268	881007	13010000	1478	4427	9589
Beijing	18	2005	225113211	878.05	5560158	68863101	12813	105473	17688
Beijing	18	2006	235474787	513.79	5317780	78702835	10170	93755	14648
Beijing	18	2007	249460187	544.38	6628793	93533200	9134	82909	20534
Beijing	18	2008	258445471	570.26	6737774	104880500	8367	57783	19983
Beijing	18	2009	276451597	619.35	7222517	121530000	8713	59922	19077
Beijing	18	2010	297145521	646.63	7909810	141135800	8198	56844	21266
Beijing	18	2011	316217830	685.9	8018896	162519300	8633	61299	29405
Beijing	18	2012	337385762	717.37	8535845	178794000	9190	59330	30844
Beijing	18	2013	361123377	742.26	8913540	195005600	9486	52041	27182
Beijing	18	2014	386832744	755.86	9139017	213308300	9174	40347	22710
Beijing	18	2015	415095837	777.345	9527169	230145900	8978	22070	12987
Beijing	18	2016	440410688	791.52	10202704	256691300	8515	10257	7874
Beijing	18	2017	463672920	812.859	10668903	280149400	8494	3799	4282
Beijing	18	2018	476051489	819.302	11423809	303199787	8422	1554	15343
Beijing	18	2019	484735334	791.298	11663964	353710000	7716	1132	3349
Benxi	19	2005	7774085	24.2	844035	3432895	10386	121162	45607
Benxi	19	2006	8397286	24.3	950440	4003426	10012	136900	44142
Benxi	19	2007	9031974	24.12	1056398	4849215	8742	12355	45932
Benxi	19	2008	9955043	23.95	1082673	6108589	7752	103330	34562
Benxi	19	2009	11800287	23.53	1255812	6883947	5654	95600	25132
Benxi	19	2010	14255717	23.21	1256254	8603675	2591	87528	26543
Benxi	19	2011	17204338	26.43	1259332	10445851	5103	74706	73170
Benxi	19	2012	20889778	27.97	1270718	11123567	4461	75796	60809
Benxi	19	2013	25127631	31.66	1285880	11936598	2953	70002	61697
Benxi	19	2014	29290562	32.7	1265791	11712452	2656	65470	152206
Benxi	19	2015	30913635	27.6433	1162230	11646927	5363	52554	166611
Benxi	19	2016	29743127	22.7655	1132474	7667098	2053	32824	97303
Benxi	19	2017	28435579	21.8339	1343024	7771000	2887	17068	76967
Benxi	19	2018	27065129	20.0774	1391911	8230867	2893	16525	62437
Benxi	19	2019	25918777	21.0427	1382803	7810000	2369	14086	61318
Binzhou	20	2005	23269087	35.52	265494	6672700	9162	123691	24103
Binzhou	20	2006	25451760	34.87	371144	8336700	9966	126198	23104
Binzhou	20	2007	27126084	34.78	420895	10302894	12545	130523	18746
Binzhou	20	2008	29114305	36.14	431407	12368300	13628	104966	17984
Binzhou	20	2009	32243703	35.72	448957	13549931	14097	70668	14952
Binzhou	20	2010	36153042	37.56	568684	15515164	15013	70668	14952
Binzhou	20	2011	40163163	41.63	526342	18175833	14182	84667	21878
Binzhou	20	2012	45579643	42.95	481598	19877262	16831	79872	18163
Binzhou	20	2013	52300099	52.39	495775	21557271	15921	80330	21842
Binzhou	20	2014	60031608	51.58	624251	22767060	15622	140026	94304
Binzhou	20	2015	69122593	52.5433	1639540	23553298	22522	93909	30123
Binzhou	20	2016	78728438	50.6067	1746705	24701013	20086	157495	53570
Binzhou	20	2017	86744829	46.8966	10353925	26011400	17923	72459	36355
Binzhou	20	2018	90630177	43.1454	12675211	26405200	20944	56638	30481
Binzhou	20	2019	91019337	42.8904	11798998	24570000	18909	34939	24877
Bozhou	21	2005	5780413	15.05	37711	2650000	1440	3569	971
Bozhou	21	2006	6242279	14.67	47610	2987300	1531	4895	1483
Bozhou	21	2007	6901903	15.63	55343	3355660	1284	4895	1419
Bozhou	21	2008	7677715	15.83	63076	4042200	1217	4502	1403
Bozhou	21	2009	8968069	15.81	67166	4319284	1669	4257	1287
Bozhou	21	2010	10804207	16.07	81634	5127800	1527	14579	4964
Bozhou	21	2011	12173855	16.54	105053	6266531	3282	16206	7326
Bozhou	21	2012	14098515	17.37	123711	7156572	2448	12436	5455
Bozhou	21	2013	16630110	22.09	144637	7910950	2055	12051	6312.5
Bozhou	21	2014	19689661	23	155237	8836299	2755	12247	11663
Bozhou	21	2015	23463741	23.3844	171087	9426090	3502	12660	10518
Bozhou	21	2016	27721860	23.5493	171087	10461044	1879	8935	3412
Bozhou	21	2017	32455075	23.9245	584061	11497900	1934	15946	3140
Bozhou	21	2018	37583083	26.4803	675947	12771945	1333	13809	2033
Bozhou	21	2019	43083851	26.662	749147	17490000	1333	13809	2033
Cangzhou	22	2005	19907321	46.35	166345	11307973	7124	33246	12623
Cangzhou	22	2006	22128400	46.22	184282	12816666	7469	27748	11842
Cangzhou	22	2007	25379288	45.51	185761	14653827	6906	26827	11350
Cangzhou	22	2008	29224555	46.17	227481	17161616	7006	25641	8804
Cangzhou	22	2009	35478172	43.23	272506	18012287	8098	23905	5271
Cangzhou	22	2010	43543289	43.7	519383	22031199	6871	25832	6134
Cangzhou	22	2011	50854103	48.58	574137	25851998	11366	43616	58812
Cangzhou	22	2012	60134760	52.38	816585	28124212	11666	44476	47863
Cangzhou	22	2013	71538146	52.39	694136	30129850	8925	40689	54621
Cangzhou	22	2014	85079052	53.07	764329	31333822	9490	39803	63451
Cangzhou	22	2015	100593120	52.5718	768523	33206328	8926	32712	50879
Cangzhou	22	2016	117661397	51.8892	822319	35446800	4512	21832	13390
Cangzhou	22	2017	133413102	43.4901	2980607	36434034	3124	12562	12161
Cangzhou	22	2018	147729921	45.5099	3385062	36764121	3366	11504	19408
Cangzhou	22	2019	161340427	47.5612	3613684	35880000	3185	9248	15996
Changde	23	2005	12723227	28.44	116636	6341680	19902	55894	27335
Changde	23	2006	13242099	29.69	140310	7238368	8800	58123	28268
Changde	23	2007	13916441	31.92	95836	8640845	12504	65625	15831
Changde	23	2008	14758189	32.75	108700	10496975	10119	56616	14672
Changde	23	2009	16861062	34.57	188318	12392306	13091	63613	9734
Changde	23	2010	19756110	36.81	193930	14915686	12575	47728	10516
Changde	23	2011	22746053	36.88	209560	18111879	9965	46373	21248
Changde	23	2012	27021408	39.59	228887	20385039	12855	39364	19376
Changde	23	2013	32986120	42.35	259866	22649358	11601	37246	20730
Changde	23	2014	39982370	42.14	315314	25141545	10202	38704	23168
Changde	23	2015	47501160	41.3595	304728	27090169	9799	33333	17636
Changde	23	2016	56014527	41.7351	337445	29538202	4064	17436	9379
Changde	23	2017	64787164	42.3513	1015908	30998500	2677	8377	6419
Changde	23	2018	73500740	43.3291	1139420	33942030	3637	4002	5976
Changde	23	2019	82547665	47.2685	1247789	36240000	484	819	1457
Changzhou	24	2005	48334085	35.93	1432121	13033600	34520	86215	35804
Changzhou	24	2006	52212226	36.5	1654106	15694600	27300	83847	32386
Changzhou	24	2007	57473885	36.63	1769973	18812800	31962	72231	29496
Changzhou	24	2008	63191086	37.04	1776171	22022300	32601	66656	25392
Changzhou	24	2009	70661473	37.27	1872958	25199300	35942	62255	24917
Changzhou	24	2010	79770711	38.16	2151749	30448900	37715	48000	19582
Changzhou	24	2011	87840376	50.12	2408214	35809857	19324	43734	38482
Changzhou	24	2012	98216365	48.86	2541410	39698700	14630	35984	35837
Changzhou	24	2013	109134284	71.48	2803051	43609347	12017	3582	35161
Changzhou	24	2014	122030409	71.74	2804947	49018700	11909	35308	115086
Changzhou	24	2015	135264424	69.8933	3399272	52731500	12977	34420	97999
Changzhou	24	2016	149062253	68.5	3571823	57738600	12178	31683	57542
Changzhou	24	2017	161654505	68.878	4550311	66184200	13315	28167	54916
Changzhou	24	2018	173418594	68.3224	4897229	70502700	12407	22888	32258
Changzhou	24	2019	185203216	64.5999	5058500	74010000	11807	19656	39580
Chaoyang	25	2005	5311421	20.91	74740	2121350	4144	60981	26698
Chaoyang	25	2006	6071454	21.88	83408	2540231	3860	63627	26226
Chaoyang	25	2007	7493425	21.71	102157	3342279	4243	51977	27745
Chaoyang	25	2008	9594310	21.88	115186	4466114	3348	64878	32712
Chaoyang	25	2009	12424263	23.03	127883	5180944	4349	59982	32128
Chaoyang	25	2010	15586520	24	154170	6564084	3823	41530	45750
Chaoyang	25	2011	18547195	26.48	245827	8130202	1482	47013	50316
Chaoyang	25	2012	22058457	30.93	249927	9206331	970	59262	50251
Chaoyang	25	2013	26015805	30.42	273012	10028603	810	50542	48209
Chaoyang	25	2014	29720594	30.27	262342	9935232	727	45693	85332
Chaoyang	25	2015	30662136	26.6727	913365	8547329	648	63451	62519
Chaoyang	25	2016	29584094	24.3395	824878	7165334	486	21674	55464
Chaoyang	25	2017	28588462	23.0903	910589	7627000	453	21265	43004
Chaoyang	25	2018	27593962	21.8402	1004138	8314297	485	10328	58051
Chaoyang	25	2019	27041494	22.3323	1075615	8430000	390	10327	48696
Chaozhou	26	2005	5468011	11.88	93700	2876046	1237	1875	70
Chaozhou	26	2006	5951135	12.34	108787	3300161	1749	3934	1214
Chaozhou	26	2007	6465649	12.37	120453	3802248	3308	18472	4251
Chaozhou	26	2008	6965666	11.96	122718	4427597	4083	10416	7029
Chaozhou	26	2009	7689166	12.08	125573	4801815	3922	10231	9644
Chaozhou	26	2010	8466893	12.45	140303	5592431	4237	13338	7448
Chaozhou	26	2011	9217979	13.35	145653	6472168	3148	16800	4190
Chaozhou	26	2012	10069157	13.14	149901	7066543	2994	17300	3328
Chaozhou	26	2013	11039752	21.1	593936	7803423	2982	13444	3225
Chaozhou	26	2014	12335434	20.5844	715688	8502208	2796	12578	4511
Chaozhou	26	2015	14130497	19.789	638534	9101099	2544	12868	2214
Chaozhou	26	2016	16219314	20.1705	798800	9768303	1980	6994	1598
Chaozhou	26	2017	18268344	18.544	857046	10127600	800	5463.67	801
Chaozhou	26	2018	20025591	17.9151	911048	10672790	800	3933.33	700
Chaozhou	26	2019	21679949	16.4305	955900	10810000	1062	2403	613
Chenzhou	27	2005	14204792	24.04	179800	4776876	7247	59364	43240
Chenzhou	27	2006	14792116	24.34	204007	5462338	7033	59664	43299
Chenzhou	27	2007	15459149	23.98	259218	6505242	6192	67881	50758
Chenzhou	27	2008	16263806	27.15	268573	7340633	6234	47897	43155
Chenzhou	27	2009	18814861	27.99	303585	8432283	6526	45340	36467
Chenzhou	27	2010	22488134	28.95	340016	10817632	6768	40587	33928
Chenzhou	27	2011	27271366	31.33	361885	13463756	10879	45823	45389
Chenzhou	27	2012	32069167	34.05	379100	15172679	10099	47044	24511
Chenzhou	27	2013	38814933	36.08	401800	16855232	9014	39244	24356
Chenzhou	27	2014	47003786	36.5361	387200	18725768	8898	38256	33954
Chenzhou	27	2015	56677039	35.9159	383100	20120654	8682	36337	20865
Chenzhou	27	2016	66396862	35.9175	409917	22041285	4520	14212	12939
Chenzhou	27	2017	76219425	36.313	1171284	21781900	2944	8557	9504
Chenzhou	27	2018	86041767	35.4672	1271268	23918696	3166	8466	9758
Chenzhou	27	2019	96567114	37.3335	1320617	24110000	3629	11952	10836
Chengdu	28	2005	86715942	134.61	834011	23707644	32517	118320	165800
Chengdu	28	2006	95027444	139.25	879766	27504776	23599	87264	55000
Chengdu	28	2007	105935796	146.38	880167	33241677	24247	119236	38014
Chengdu	28	2008	118026395	155.57	1003643	39009857	21005	107062	35882
Chengdu	28	2009	137147245	164.61	1892301	45026032	24553	93045	36670
Chengdu	28	2010	155383172	172.05	2181060	55513336	12558	61928	28901
Chengdu	28	2011	175146886	198.92	2465496	68545786	12904	52577	22227
Chengdu	28	2012	199240637	212.29	2631489	81389438	11780	56730	24723
Chengdu	28	2013	225084886	529.3	2843239	91088904	10524	52040	21452
Chengdu	28	2014	249045434	272.76	2332426	100565926	10064	50754	25574
Chengdu	28	2015	273979454	536.059	2951764	108011633	11454	37224	20607
Chengdu	28	2016	306519450	552.732	3605032	121702335	9262	17318	12500
Chengdu	28	2017	338608051	593.552	5699242	138893900	8319	11776.2	9900
Chengdu	28	2018	374842939	613.54	6374116	153427716	7911	7741	8541
Chengdu	28	2019	412091207	649.334	6938431	170130000	9290	6104	8925
Chengde	29	2005	12162630	23.54	232313	3602892	6460	69172	22869
Chengde	29	2006	13073837	23.77	304329	4279969	7057	66727	25172
Chengde	29	2007	14427600	24.18	386644	5535406	7592	86825	30564
Chengde	29	2008	16137015	24.83	410324	7149413	7985	83896	29169
Chengde	29	2009	19247193	25.42	475837	7601136	6098	76352	30675
Chengde	29	2010	23350780	25.72	512789	8889619	6290	71294	21383
Chengde	29	2011	27099425	25.44	478984	11042013	1715	87360	47499
Chengde	29	2012	31959628	26.4	432234	11819213	1421	83407	28127
Chengde	29	2013	37899481	30.28	461542	12720917	1638	72424	32032
Chengde	29	2014	44751417	29.92	444457	13425500	1560	71938	76895
Chengde	29	2015	51993501	29.9368	437876	13587278	1373	55393	50907
Chengde	29	2016	59404722	29.6246	439883	14385741	1384	47879	40963
Chengde	29	2017	66300645	26.6006	1639948	14654537	1363	35048	35066
Chengde	29	2018	69738832	26.6924	1697976	14815102	984	28649	27287
Chengde	29	2019	73145536	27.0923	1888415	14710000	927	25812	31808
Chizhou	30	2005	4115239	6.38	84517	1101800	1140	30857	31311
Chizhou	30	2006	4553918	6.74	86343	1300900	1506	25550	31585
Chizhou	30	2007	5331878	7	95746	1580091	2307	27931	35193
Chizhou	30	2008	6244733	7.25	133163	1924000	1132	26085	35109
Chizhou	30	2009	7775177	7.19	145504	2455896	1306	23537	33916
Chizhou	30	2010	9829933	7.1	164993	3008439	1485	21847	16106
Chizhou	30	2011	11010782	8.06	202481	3724882	1572	16561	13865
Chizhou	30	2012	12647764	7.84	257561	4174466	1459	16017	13624
Chizhou	30	2013	14744533	10.68	296446	4622452	2174	15883	12029.7
Chizhou	30	2014	17177788	10.89	322179	5171690	2648	19881	16098
Chizhou	30	2015	19961945	10.7161	168719	5447404	1422	17345	13950
Chizhou	30	2016	22901909	10.7363	174832	5890196	945	5556	15590
Chizhou	30	2017	25654712	10.5011	612125	6243500	486	7414	14235
Chizhou	30	2018	28439019	11.3349	667046	6849253	528	8237	13475
Chizhou	30	2019	31388634	10.9119	760330	8320000	528	8237	13475
Chifeng	31	2005	12307957	29.8	164699	3475633	2123	201028	40640
Chifeng	31	2006	13911600	29.97	193792	4280089	2180	192117	40967
Chifeng	31	2007	16201709	31.45	232322	5901361	1998	200917	37261
Chifeng	31	2008	18744068	30.78	260969	7523927	1913	198574	35340
Chifeng	31	2009	22213667	30.07	395997	9128888	2612	185212	10660
Chifeng	31	2010	26457661	30.5	454097	10862293	2723	47524	10836
Chifeng	31	2011	31923347	30.81	468000	13471906	2924	128439	3257261
Chifeng	31	2012	38202671	32.06	536117	15693540	2253	126137	22472
Chifeng	31	2013	45656245	36.45	576849	16861549	2677	123085	25366
Chifeng	31	2014	49102338	35.66	581360	17783716	4404	120094	69153
Chifeng	31	2015	53616601	33.9476	567008	18612749	3713	105309	48763
Chifeng	31	2016	59155917	33.4953	593780	19332792	1866	56906	28681
Chifeng	31	2017	64102318	31.4015	1386802	17415596	1244	27977	10691
Chifeng	31	2018	66409818	29.686	1622536	15498400	1337	22175	9239
Chifeng	31	2019	68951243	31.3158	1773282	17080000	1337	22264.8	9239
Chongzuo	32	2005	3504962	13.03	25833	1511295	3631	11523	9891
Chongzuo	32	2006	3830462	12.92	30209	1940282	10180	18175	16866
Chongzuo	32	2007	4511414	13.03	30209	2318725	6189	18424	14897
Chongzuo	32	2008	5162784	13.28	37007	2648005	7497	17378	10730
Chongzuo	32	2009	6497246	13.66	42949	3043555	6396	22079	12125
Chongzuo	32	2010	8458559	13.97	53694	3923691	6508	23590	11731
Chongzuo	32	2011	10552651	14.44	68546	4918478	9061	7549	12586
Chongzuo	32	2012	13300051	14.2	90888	5305064	9205	6630	13441
Chongzuo	32	2013	15551820	13.68	93782	5846288	3885	7200	12498
Chongzuo	32	2014	18285230	13.6039	87706	6497236	3490	7146	16065
Chongzuo	32	2015	21921956	13.695	95744	6828231	2740	7466	15270
Chongzuo	32	2016	26332464	13.5004	42677	7662005	2195	3431	10718
Chongzuo	32	2017	31089012	13.7221	656580	9076193	2020	3501	12742
Chongzuo	32	2018	36350898	13.313	742073	10164916	2264	3265	10267
Chongzuo	32	2019	41882904	13.2409	844840	7600000	2264	3265	10267
Chuzhou	33	2005	7182786	19.26	577070	3280800	2314	17683	19818
Chuzhou	33	2006	7861665	19.51	102953	3722901	2853	18471	20434
Chuzhou	33	2007	9163954	19.16	150388	4355544	3687	19403	22809
Chuzhou	33	2008	11033923	18.35	165427	5201110	3929	17595	23855
Chuzhou	33	2009	14316719	18.28	126750	5761845	9145	15129	20548
Chuzhou	33	2010	18621130	17.85	162978	6956502	7643	13451	17927
Chuzhou	33	2011	21844500	18.8	138575	8504891	3972	17233	40134
Chuzhou	33	2012	26092409	19.18	205379	9707413	5089	17702	37392
Chuzhou	33	2013	31305975	22.48	210107	10861431	6460	18522	36994.6
Chuzhou	33	2014	37228985	22.95	215919	12144000	5755	20525	43899
Chuzhou	33	2015	44415177	23.749	232407	13056964	5860	18516	35263
Chuzhou	33	2016	52796239	24.4677	241020	14228257	3799	11210	11236
Chuzhou	33	2017	61094326	23.8704	1511635	16043900	2360	6496	7835
Chuzhou	33	2018	69803586	31.3412	1714739	18017496	2425.65	6654.23	6524.99
Chuzhou	33	2019	79448373	33.3834	1915805	29090000	2425.65	6654.23	6524.99
Dazhou	34	2005	9601065	25.1	85642	3425580	3575	126624	68961
Dazhou	34	2006	10659314	25.2	93383	4003974	4404	104691	68272
Dazhou	34	2007	12200641	25.37	117986	5104223	3852	136675	10502
Dazhou	34	2008	14142710	24.97	134866	6039863	3659	119401	4351
Dazhou	34	2009	16909775	24.99	184344	6827297	3822	106933	7530
Dazhou	34	2010	19723855	25.27	204240	8192030	3225	85222	7307
Dazhou	34	2011	22442982	25.78	250953	10118289	2694	57693	15495
Dazhou	34	2012	25873855	26.82	276632	11354623	232	55375	14883
Dazhou	34	2013	30127345	33.96	254371	12454149	2062	20602	12792
Dazhou	34	2014	35141755	31.98	429097	13478324	2222	48069	34827
Dazhou	34	2015	40304190	34.4985	409963	13507623	2068	45767	46321
Dazhou	34	2016	46756557	37.6134	348622	14470836	926	16217	13306.5
Dazhou	34	2017	53568795	48.4233	787494	15839400	968	17140	14803
Dazhou	34	2018	60141282	52.8072	902939	16901741	884	15294	11810
Dazhou	34	2019	67009825	53.2565	916092	20420000	1099	1435	12530
Dalian	35	2005	57910609	90.23	1404709	21522328	42769	83186	25308
Dalian	35	2006	65710575	92.27	1503299	25696699	33709	89447.3	21515
Dalian	35	2007	76231560	90.77	1617246	31306789	34463	95172	19712
Dalian	35	2008	88993546	95.01	1733911	38582471	27386	101242	18768
Dalian	35	2009	106095899	93.97	1799860	43495050	27820	83765	23220
Dalian	35	2010	128185785	94.2	1996630	51581621	27421	78866	24171
Dalian	35	2011	150137205	109.8	2066328	61506265	31488	132003	51099
Dalian	35	2012	177376056	111.49	2256215	70028306	30795	114589	52149
Dalian	35	2013	208322199	131.41	2631966	76507861	26154	102938	46332
Dalian	35	2014	238637018	121.29	2559994	76555761	40150	94370	72465
Dalian	35	2015	250320090	113.684	2556320	77316363	34565	95796	54112
Dalian	35	2016	237275185	107.754	2663863	68101998	27709	51021	32710
Dalian	35	2017	226651842	97.2937	3380471	69899000	24805	34282	28931
Dalian	35	2018	215568591	98.6288	3693036	76684823	12907	14893	17655
Dalian	35	2019	203176595	99.9016	4047786	70020000	6900	13428	15320
Daqing	36	2005	22475229	47.06	1478206	14007195	8003	61097	43366
Daqing	36	2006	23855991	51.61	1535687	16203336	7984	61594	41342
Daqing	36	2007	25810548	55.03	1545250	18222781	8373	60916	35022
Daqing	36	2008	28167388	54.16	1569320	22203734	8984	57254	33902
Daqing	36	2009	31649549	52.94	1629960	21200036	8578	59814	30007
Daqing	36	2010	36696741	51.89	1656487	29000642	8786	60515	29715
Daqing	36	2011	40796522	55.5	1756723	37415389	5542	56926	21561
Daqing	36	2012	46786529	54.14	1846009	40010695	6565	55054	31461
Daqing	36	2013	53288008	53.14	1873443	41814993	5174	4703	29463
Daqing	36	2014	54788494	53.06	1948706	40775057	3835	38435	31979
Daqing	36	2015	53555658	52.02	1944520	29834587	3695	34170	19776
Daqing	36	2016	52547160	51.6746	2019245	26100031	4641	17322	12664
Daqing	36	2017	51699975	50.7948	2234659	26805200	3436	15525	9548
Daqing	36	2018	51084460	49.1708	2198766	28011583	3683	13286	8638
Daqing	36	2019	50849726	46.9182	2229572	25680000	3780	13309	7842
Datong	37	2005	9421258	46.31	468318	3702507	4288	130396	105512
Datong	37	2006	9972148	47.36	541759	4059573	4207	112414	93415
Datong	37	2007	10890909	46.19	624883	4908465	4243	102202	83320
Datong	37	2008	11977184	47.2	598336	5696268	4445	101229	83262
Datong	37	2009	14280781	42.07	499331	5962587	4663	98816	80659
Datong	37	2010	17020789	42.12	619656	6959095	4832	97416	77185
Datong	37	2011	20162782	42.43	648592	8435722	5891	143447	66212
Datong	37	2012	24130960	44.59	704999	9313878	5985	135097	62421
Datong	37	2013	29132970	46.46	788230	9674311	5387	128026	58068
Datong	37	2014	33940417	41.97	815256	10017256	4907	115853	58038
Datong	37	2015	38952457	40.748	759032	10533703	3726	95973	58299
Datong	37	2016	43970505	40.225	806073	10257962	1924	21044	25462
Datong	37	2017	43073059	39.7536	1051366	11213101	1821	18789	21840
Datong	37	2018	42508008	39.4612	1149191	12719598	1728.64	25244.1	21107
Datong	37	2019	42219781	38.3258	1244565	13190000	1155.2	9863.73	13921.8
Dandong	38	2005	7346040	16.57	152983	3263156	4251	35912	26913
Dandong	38	2006	8101934	18.45	172053	3853331	5300	36800	27413
Dandong	38	2007	9360844	18.45	198104	4640241	3815	39629	7946
Dandong	38	2008	11274490	18.69	203369	5638618	4239	43546	22318
Dandong	38	2009	14244648	20.95	214156	6075211	5196	32900	15900
Dandong	38	2010	18250274	21.22	251454	7288908	4070	27955	1378
Dandong	38	2011	21661086	26.8	277470	8886676	5517	35078	28736
Dandong	38	2012	25900449	26.86	287510	10153733	5518	33594	30699
Dandong	38	2013	30846667	31.8	855523	11072964	5521	34200	39000
Dandong	38	2014	34664053	28.79	853799	10226035	4327	30544	45563
Dandong	38	2015	35763105	25.7797	850472	9849006	3625	32721	28820
Dandong	38	2016	34472951	22.9921	887318	7512352	1650	9772	8803
Dandong	38	2017	32932682	19.6639	931045	7870000	1126	7511	7511
Dandong	38	2018	31745395	17.5682	994037	8167389	713	6649	5914
Dandong	38	2019	30800890	18.1738	1019701	7680000	750	7238	6262
Deyang	39	2005	8457587	22.19	162105	4621670	5589	21123	9781
Deyang	39	2006	8726711	22.1	171846	5392036	6053	22061	7965
Deyang	39	2007	9268058	22.23	194353	6483972	5395	20321	5776
Deyang	39	2008	10005820	22.62	201565	6950411	4538	18042	3891
Deyang	39	2009	14700799	24.42	222419	7798930	5372	20016	3959
Deyang	39	2010	17726489	25.74	269843	9212679	5448	22641	5332
Deyang	39	2011	20096102	26.78	284176	11374486	6914	26740	13536
Deyang	39	2012	22957872	25.72	282038	12802046	6386	19389	13795
Deyang	39	2013	26174851	35.69	286767	13959445	6638	16039	10717
Deyang	39	2014	29658213	34.69	279984	15156490	6506	20009	19847
Deyang	39	2015	33526194	32.1366	264797	16050640	5411	18570	18409
Deyang	39	2016	38050519	31.757	268081	17524542	4191	13705	11486
Deyang	39	2017	42975824	30.9351	1080912	19605500	3844	10019	9335.5
Deyang	39	2018	47694352	30.9701	1208071	22138673	3494	6334	7185
Deyang	39	2019	52738116	28.9074	1285725	23360000	3579	5550	5947
Dezhou	40	2005	35352856	36.9	240863	8318300	15188	147983	40991
Dezhou	40	2006	36997793	36.67	266535	10033800	17050	151179	39040
Dezhou	40	2007	38610721	37.41	317112	11808200	18405	138097	37293
Dezhou	40	2008	40712851	36.43	351143	14009100	18195	123948	36903
Dezhou	40	2009	44395477	37.54	385162	14760842	17977	106704	32281
Dezhou	40	2010	49149828	38.55	393775	16578200	19335	103475	27590
Dezhou	40	2011	52970427	38.48	456243	19507100	7858	89760	20229
Dezhou	40	2012	58177211	41.7	503727	22305600	8354	84228	19171
Dezhou	40	2013	64927517	57.01	563993	24605900	9353	78214	16400
Dezhou	40	2014	72996153	57.24	704083	25960800	7941	68658	38810
Dezhou	40	2015	82690999	56.3409	751575	27509400	7930	69924	39637
Dezhou	40	2016	93865263	55.4892	701048	29329900	7740	53486	35157
Dezhou	40	2017	103653846	54.6271	1875580	31416600	8263	34889	18145
Dezhou	40	2018	112715351	48.461	2167721	33803000	8507	32793	13981
Dezhou	40	2019	117876149	41.0682	2367089	30220000	8861	28603	13155
Dingxi	41	2005	2621743	9.52	14112	713036	295	1564	2056
Dingxi	41	2006	2751671	9.61	20178	807964	305	1989	1740
Dingxi	41	2007	2966597	10.28	38084	1001031	721	2346	1745
Dingxi	41	2008	3335858	10.22	38085	1056400	187	2782	1239
Dingxi	41	2009	4021228	10.28	8055	1319394	214	2992	1329
Dingxi	41	2010	5135033	10.63	10055	1560193	187	3707	1599
Dingxi	41	2011	6722050	10.97	11108	1869420	367	5575	9437
Dingxi	41	2012	8914112	11.58	12108	2232711	298	6217	7265
Dingxi	41	2013	11738864	16.19	13912	2522182	279	8062	2600
Dingxi	41	2014	14214607	16.28	25900	2901643	289	8092	4231
Dingxi	41	2015	16940892	15.5227	24800	3049178	246	9447	4612
Dingxi	41	2016	19950745	15.5716	24752	3310768	201	7330	3374
Dingxi	41	2017	20563293	14.7327	417941	3.2731e+06	144	8377	3141
Dingxi	41	2018	21369577	13.1359	459267	3562609	144	8458	2468
Dingxi	41	2019	22444390	14.4336	513488	4160000	133	9196	2618
Dongguan	42	2005	35312250	19.79	3965892	21816245	21922	175176	28914
Dongguan	42	2006	38402678	20.8	4455157	26265085	24134	138383	23983
Dongguan	42	2007	42262395	21.47	4825614	31519126	91260	119745	37239
Dongguan	42	2008	46005931	21.24	5141578	37025344	33359	108222	41612
Dongguan	42	2009	50935369	22.68	4955747	37639142	29962	94031	30040
Dongguan	42	2010	55292761	23.2	5619998	42464527	29992	99913	29124
Dongguan	42	2011	58472922	24.87	5860653	47353949	28240	132444	11086
Dongguan	42	2012	62001364	25.29	6042842	50101727	26909	118663	15095
Dongguan	42	2013	66619867	244.92	6225139	54900207	23463	112132	15543
Dongguan	42	2014	70963676	238.746	6609853	58813173	28396	106710	17851
Dongguan	42	2015	75146483	232.275	6668438	62750737	20429	84940	14412
Dongguan	42	2016	79735611	231.239	7020063	68276868	17245	67608	12647
Dongguan	42	2017	84408321	242.399	7606805	75820900	20700	45971	11718
Dongguan	42	2018	88586020	242.415	8066430	82785920	19341	24132	20110
Dongguan	42	2019	93924060	287.327	8507151	94820000	21275	8477	6832
Dongying	43	2005	35226104	34.43	661778	11661400	7974	112547	26864
Dongying	43	2006	37265199	34.82	780725	14503100	8953	110346	18186
Dongying	43	2007	39658505	35.93	818757	16648004	9481	100414	12193
Dongying	43	2008	42785526	36.98	861799	20526200	9783	93460	6394
Dongying	43	2009	47650512	37.99	929733	20589700	10079	75729	6795
Dongying	43	2010	53739683	40.1	1019390	23599400	10559	70995	5873
Dongying	43	2011	58380081	46.07	1170185	26763500	9701	59095	6793
Dongying	43	2012	67189713	47	1322437	30006600	10153	55457	5810
Dongying	43	2013	77795910	48.8	1472134	32502000	10111	52818	5636
Dongying	43	2014	90075118	47.83	1535430	34304900	8624	48312	7194
Dongying	43	2015	104450191	43.8594	1663123	34506400	7819	47860	5156
Dongying	43	2016	113044269	43.1992	1950732	34796000	8034	43401	4916
Dongying	43	2017	120396857	39.9552	2775628	38143500	7654	25434	4128
Dongying	43	2018	124281129	37.3667	2945296	41524700	7732	20394	3285
Dongying	43	2019	122476255	37.6242	3084894	29160000	8150	12111	3339
Erdos	44	2005	17048480	14.03	32320	5948228	3787	283687	213678
Erdos	44	2006	20894389	15.02	38482	8000046	3959	302700	164308
Erdos	44	2007	26475049	16.06	46421	11509051	2336	250540	97011
Erdos	44	2008	32557109	15.14	56752	16030184	2934	243870	82631
Erdos	44	2009	41999693	15.94	139127	21610000	2085	225500	37800
Erdos	44	2010	52456055	17.31	758437	26432300	3377	225519	97957
Erdos	44	2011	63451621	20.11	771367	32185400	2163	226268	168612
Erdos	44	2012	75401437	22.26	229118	36568000	1783	225666	260939
Erdos	44	2013	89280009	31.02	227351	39558982	2041	212067	103541
Erdos	44	2014	105040236	31.16	190800	40554873	2388	195409	74767
Erdos	44	2015	114812315	33.2304	201013	42261300	2957	199358	45994
Erdos	44	2016	126027340	31.2927	236100	44179341	3641	57518	45699
Erdos	44	2017	135544984	31.939	5776985	4.09057e+07	3446	43368	16849
Erdos	44	2018	133319934	30.0322	6574996	37632100	3174	42392	16450
Erdos	44	2019	132133034	33.9869	7550552	36050000	2705.5	22046.7	16450
Ezhou	45	2005	3951806	15.06	299013	1469700	2547	36566	17115
Ezhou	45	2006	4225748	15.36	329481	1683300	2488	41880	19463
Ezhou	45	2007	4734734	14.8	353675	2087073	3030	37574	19977
Ezhou	45	2008	5474569	15.39	353965	2697900	3026	34872	17869
Ezhou	45	2009	6721947	16.74	387694	3237121	3012	34311	16210
Ezhou	45	2010	8375250	18.22	553894	3952900	2073	42527	13171
Ezhou	45	2011	9930265	18.99	588828	4908900	3350	37737	21099
Ezhou	45	2012	12096774	20.02	552027	5603900	2250	31083	17500
Ezhou	45	2013	14912298	20.35	589298	6309400	2278	35752	19460
Ezhou	45	2014	18250473	20.82	640954	6866400	1710	32875	50017
Ezhou	45	2015	22129003	21.5512	626478	7300100	1734	38776	45389
Ezhou	45	2016	25957796	22.0938	671496	7978200	1013	8932	27381
Ezhou	45	2017	29947535	22.1615	611488	9059200	1902	6057	12735
Ezhou	45	2018	33809635	22.5824	671500	10053000	1902	6057	12735
Ezhou	45	2019	37831389	23.3356	738200	11400000	1452	3828	13298
Fangchenggang	46	2005	2277707	5.73	48364	932400	2217	13893	7180
Fangchenggang	46	2006	2701540	6.32	74226	1196125	2227	13131	7751
Fangchenggang	46	2007	3385021	7.04	102597	1592770	2760	16128	7837
Fangchenggang	46	2008	4292769	7.84	111864	2121817	3093	20112	7114
Fangchenggang	46	2009	6071322	8.53	129224	2510367	3862	24776	8414
Fangchenggang	46	2010	8642717	8.91	147347	3204155	5889	31585	9951
Fangchenggang	46	2011	11451263	9.75	211360	4137721	2910	28091	11647
Fangchenggang	46	2012	14408837	10.39	272269	4439937	3108	21462	12112
Fangchenggang	46	2013	16593056	10.99	310802	5251470	1555	20246	12198
Fangchenggang	46	2014	18684729	9.6541	422054	5889380	1732	24445	49787
Fangchenggang	46	2015	20993365	10.8402	403075	6207242	1441	27855	48784
Fangchenggang	46	2016	23680793	9.7294	541459	6760383	622	21792	27046
Fangchenggang	46	2017	26457173	8.3188	667715	7416175	729	12292	17007
Fangchenggang	46	2018	28706077	7.7679	823489	6968185	849	7445	9059
Fangchenggang	46	2019	31002182	7.3565	940178	7010000	849	7445	9059
Foshan	47	2005	46432195	51.02	3162900	23831836	24937	148932	21485
Foshan	47	2006	50332571	52.56	3552100	29281591	22491	133704	22244
Foshan	47	2007	55276112	54.65	3982846	36051142	29042	132609	30052
Foshan	47	2008	60366625	55.1	3960000	43333044	26347	124100	29355
Foshan	47	2009	67133515	55.48	4167685	48208972	25136	102294	29866
Foshan	47	2010	74950572	56.07	4630795	56515223	26683	99100	33401
Foshan	47	2011	82958572	60.68	4856165	65802823	20748	89320	37885
Foshan	47	2012	91478500	64.95	5069529	66130223	20396	84626	42338
Foshan	47	2013	100903088	174.22	5270608	70101725	14822	79441	49831
Foshan	47	2014	110875625	173.574	5641251	74415994	16413	71984	44480
Foshan	47	2015	123305271	170.039	5878400	80039186	16336	67108	29321
Foshan	47	2016	138083945	171.723	6208167	86300002	14107	34273	22642
Foshan	47	2017	155529004	165.162	6738234	93985300	14500	23463	17568
Foshan	47	2018	171125884	163.33	6908450	99358845	15671	12653	17144
Foshan	47	2019	185563375	151.639	7026511	107510000	15780	9838	14367
Fuzhou,Fujian	48	2005	45188493	84.09	763697	14763142	5113	101502	19459
Fuzhou,Fujian	48	2006	47745859	87.19	824721	16640515	5631	101500	21157
Fuzhou,Fujian	48	2007	52066233	92.3	1017000	19745818	6135	104063	8507
Fuzhou,Fujian	48	2008	57553314	95.84	1045977	22841602	5659	92837	8047
Fuzhou,Fujian	48	2009	66135725	98.7	1069861	26040448	4288	90277	7027
Fuzhou,Fujian	48	2010	79006086	105.47	937800	31234092	4920	93635	8590
Fuzhou,Fujian	48	2011	92664755	128.07	1058998	37363796	5488	91320	33813
Fuzhou,Fujian	48	2012	108954430	143.71	1070480	42182887	5333	76225	37487
Fuzhou,Fujian	48	2013	128317630	142.75	1144165	46784951	4682	76043	46013
Fuzhou,Fujian	48	2014	149998120	149.17	1151420	51691647	4681	56385	105712
Fuzhou,Fujian	48	2015	173849911	156.277	1552008	56180844	4439	55370	90911
Fuzhou,Fujian	48	2016	198018583	156.827	1712776	61976395	3696	39196	67548
Fuzhou,Fujian	48	2017	222469498	158.772	4562487	70272259	4390	34137	48554
Fuzhou,Fujian	48	2018	247390405	174.229	4988890	78568123	4710	32441	55301
Fuzhou,Fujian	48	2019	273781315	176.193	5173240	93920000	6255	35854	68907
Fushun	49	2005	8698573	29.34	793506	3902406	6463	78108	39641
Fushun	49	2006	9689003	28.32	782911	4578224	5968	81467	28821
Fushun	49	2007	11212405	27.69	850382	5472419	6232	90494	28925
Fushun	49	2008	13177872	26.99	853765	6624377	5647	74152	35833
Fushun	49	2009	15998143	26.49	854158	6986395	3806	73639	27895
Fushun	49	2010	19896338	26.76	1059277	8951571	3031	50553	17937
Fushun	49	2011	23934955	28.21	1093037	11133679	3223	59214	38690
Fushun	49	2012	28698610	30.94	1013273	12363686	2835	55891	49096
Fushun	49	2013	34062722	32.83	1073571	13404459	2089	51430	48169
Fushun	49	2014	37626249	30.74	1050452	12765826	2190	54283	77166
Fushun	49	2015	38546716	27.4466	1118977	12164773	1792	46684	71426
Fushun	49	2016	36047962	24.9669	910164	8650721	2167	24680	37455
Fushun	49	2017	33999737	23.7029	1049445	9499000	1842	22607	37374
Fushun	49	2018	32171341	21.5583	1114361	10488211	1933	6874	13551
Fushun	49	2019	30418371	21.0786	1105648	8470000	2400	6360	11927
Fuzhou,Jiangxi	50	2005	7221962	20.2	78079	2620040	4010	27350	33137
Fuzhou,Jiangxi	50	2006	7952826	20.28	86499	3135607	7168	22500	26565
Fuzhou,Jiangxi	50	2007	9114723	20.82	101689	3679225	10835	17992	23666
Fuzhou,Jiangxi	50	2008	10834059	20.34	111689	4340496	11377	18092	23175
Fuzhou,Jiangxi	50	2009	13663182	21.37	93600	5029103	6925	20622	24087
Fuzhou,Jiangxi	50	2010	17310899	21.17	109509	6300124	4543	22366	21805
Fuzhou,Jiangxi	50	2011	19563408	23.91	131022	7425067	4451	20273	23005
Fuzhou,Jiangxi	50	2012	22313099	29.78	141280	8250400	4010	19908	35682
Fuzhou,Jiangxi	50	2013	25705121	36.6	159675	9406413	3539	19748	34659
Fuzhou,Jiangxi	50	2014	29901839	38.24	145692	10367713	2924	19708	23573
Fuzhou,Jiangxi	50	2015	34940318	38.9575	155784	11051377	3057	19676	23487
Fuzhou,Jiangxi	50	2016	40585649	37.7139	179945	12109070	3180.42	15965	14012
Fuzhou,Jiangxi	50	2017	46189165	35.8035	695582	12966554	2046	8430	7637
Fuzhou,Jiangxi	50	2018	51638661	32.6475	850342	13824038	1875	6373	6794
Fuzhou,Jiangxi	50	2019	57221332	34.4209	942667	15110000	1927	5476	7645
Fuxin	51	2005	5100280	17.18	202825	1425943	1401	57860	35591
Fuxin	51	2006	5533298	16.97	221344	1586389	1043	60654	16736
Fuxin	51	2007	5909415	16.61	255653	1935087	1067	74367	45127
Fuxin	51	2008	6465902	16.46	287609	2339120	986	50798	26902
Fuxin	51	2009	7504459	17.17	304287	2879693	986	61923	26902
Fuxin	51	2010	9580225	17.54	337270	3788656	544	52912	28368
Fuxin	51	2011	11584158	19.57	363463	4802605	3976	102211	18353
Fuxin	51	2012	14160225	21.66	375598	5599635	4183	102154	27460
Fuxin	51	2013	17045975	22.7	389705	6151240	3615	102913	24785
Fuxin	51	2014	18633806	21.46	391497	6061578	4217	109144	37983
Fuxin	51	2015	18421387	19.2556	389899	5255376	2399	93342	30062
Fuxin	51	2016	17333482	15.2441	390101	4078179	701	41513	7985
Fuxin	51	2017	16478882	15.1617	491976	4091000	658	37437	10455
Fuxin	51	2018	15551479	15.6035	537632	4459906	614	19740	6605
Fuxin	51	2019	14833263	14.4703	541308	4880000	474	7724	4001
Fuyang	52	2005	8060044	26.37	112940	3246100	1624	6230	2519
Fuyang	52	2006	8317874	27.33	133201	3783600	2722	12377	3143
Fuyang	52	2007	8915617	27.19	142654	4537578	2657	11478	3387
Fuyang	52	2008	9560124	27.45	174643	5412700	2956	10735	4387
Fuyang	52	2009	10714440	28.09	224575	6077994	2947	9071	3838
Fuyang	52	2010	12425083	29.11	248624	7218144	2575	10405	3891
Fuyang	52	2011	14175654	30.51	290300	8531905	3045	20454	12733
Fuyang	52	2012	16516357	29.58	325012	9624981	2878	19201	12199
Fuyang	52	2013	19560324	29.26	368972	10624758	2820	18267	12641.9
Fuyang	52	2014	23441846	31.62	295685	11889663	2640	50657	16070
Fuyang	52	2015	28610296	32.2754	437028	12674505	2946	16827	14861
Fuyang	52	2016	35482940	33.6746	476255	14018589	2500	14831	10065
Fuyang	52	2017	43387995	34.4839	1250605	15711200	2144	19770	7584
Fuyang	52	2018	52278988	39.5805	1433477	17595199	2065.6	18484.3	6638.15
Fuyang	52	2019	61801396	43.0768	1590286	27050000	2065.6	18484.3	6638.15
Ganzhou	53	2005	15760026	36.27	162636	5001106	4270	26744	23549
Ganzhou	53	2006	16249236	38.43	195489	5827320	6723	26234	23188
Ganzhou	53	2007	16971779	38.99	244367	7019653	7998	22617	21430
Ganzhou	53	2008	18219098	40.59	278578	8348486	9920	26168	22465
Ganzhou	53	2009	20724436	41.03	134003	9406290	9435	31816	20365
Ganzhou	53	2010	24717719	42.43	160840	11197412	10437	29559	20471
Ganzhou	53	2011	28136893	45.01	184836	13359972	10983	51517	76407
Ganzhou	53	2012	32683866	48.76	202558	15084851	11255	50885	64887
Ganzhou	53	2013	38821048	54.33	205083	16733140	10738	52420	49427
Ganzhou	53	2014	46294554	55.31	384408	18435921	11434	51365	56490
Ganzhou	53	2015	55459410	57.8757	404601	19738688	12510	57431	62177
Ganzhou	53	2016	65997778	57.7182	415922	22071959	10128	31893	43898
Ganzhou	53	2017	76679749	56.5691	1655735	2.50722e+07	5791	26416	29064
Ganzhou	53	2018	87119964	54.353	1864740	28072372	5327	21593	23544
Ganzhou	53	2019	97966023	56.5964	2089524	34740000	5874	19783	20077
Guyuan	54	2005	3349643	6.13	31031	448776	321	633	1738
Guyuan	54	2006	3414303	5.92	23765	519279	250	679	1650
Guyuan	54	2007	3477568	5.8	31908	618352	386	1300	1300
Guyuan	54	2008	3585961	5.42	31145	757929	268	2100	1300
Guyuan	54	2009	3944903	5.85	31049	879280	117	4210	880
Guyuan	54	2010	4447501	5.61	38287	1040310	142	4210	1000
Guyuan	54	2011	5019056	5.69	34764	1337454	233	31400	2800
Guyuan	54	2012	5599685	5.97	79724	1584544	1146	17911	9441
Guyuan	54	2013	6721124	6.05	83515	1829501	248	14749	7760
Guyuan	54	2014	8226504	6.53	80255	2010289	249	10543	2765
Guyuan	54	2015	9775013	6.6442	95729	2170391	553	10326	2799
Guyuan	54	2016	11023165	6.7949	108500	2398058	99	7891	4658
Guyuan	54	2017	12603438	6.9194	256973	2700952	161	4772	1395
Guyuan	54	2018	13547644	7.0161	322424	3031944	106	5197	1334
Guyuan	54	2019	14119913	7.2332	404068	3230000	48	5506	1280
Guang'an	55	2005	8558138	10.68	44543	2463199	2157	113927	85578
Guang'an	55	2006	8932765	10.73	55887	2811095	1239	31169	85729
Guang'an	55	2007	9453350	11.01	67667	3388327	2421	33476	88342
Guang'an	55	2008	10055364	11.13	67895	4049030	2455	33740	89142
Guang'an	55	2009	11353450	11.25	52966	4503368	1934	63059	7850
Guang'an	55	2010	13092956	11.4	112970	5372243	2547	74851	8888
Guang'an	55	2011	14817847	11.62	119916	6598977	1424	67853	20095
Guang'an	55	2012	16988613	11.94	103911	7522228	1615	56912	13791
Guang'an	55	2013	19948886	13.01	198622	8351436	3368	66405	21460
Guang'an	55	2014	23516717	13.91	222615	9196124	1758	44993	17447
Guang'an	55	2015	27746474	15.7712	167190	10056146	1337	41366	14714
Guang'an	55	2016	34040029	15.5205	211235	10786241	1337	41366	14714
Guang'an	55	2017	40670808	32.8966	526648	11737900	1191	12026	6243
Guang'an	55	2018	46562696	32.9238	593889	12502422	786	6950	5686
Guang'an	55	2019	52577333	33.7436	593889	12500000	992	4643	4547
Guangyuan	56	2005	4704579	14.34	342148	1451893	3785	34636	21969
Guangyuan	56	2006	5066671	14.41	215648	1664814	3162	35000	22700
Guangyuan	56	2007	5587657	14.63	252188	2084596	4287	34169	22298
Guangyuan	56	2008	6316136	15.17	251447	2335589	3583	34258	18509
Guangyuan	56	2009	9031401	15.77	277433	2704803	2790	32153	13712
Guangyuan	56	2010	11707630	14.22	314615	3218678	2783	35365	19667
Guangyuan	56	2011	14093608	14.3	331709	4035362	1197	26065	26821
Guangyuan	56	2012	15797715	14.62	296541	4686575	399	21111	18239
Guangyuan	56	2013	17678946	16.76	365725	5187500	364	20930	17310
Guangyuan	56	2014	19591512	16.79	367760	5661920	329	18151	10260
Guangyuan	56	2015	21565179	16.7985	385477	6054300	407	18807	9003
Guangyuan	56	2016	23604548	16.8662	415978	6600100	332	6188	4431
Guangyuan	56	2017	26016298	17.2688	602703	7321200	222	4251	3519
Guangyuan	56	2018	28750468	17.1856	632600	8018500	511	3223	3806
Guangyuan	56	2019	31867950	18.0288	598569	9420000	670	2448	3777
Guangzhou	57	2005	121550286	199.76	3387048	51542283	20249	145009	16106
Guangzhou	57	2006	125464741	207.16	3796911	60738277	20445	124765	16175
Guangzhou	57	2007	130135966	223.69	4283756	71091814	21103	100900	16100
Guangzhou	57	2008	135036784	225.54	5459186	82158151	21103	95500	17000
Guangzhou	57	2009	144794719	235.15	5115964	91382135	26023	86100	11900
Guangzhou	57	2010	157961110	246.37	5629954	107482828	26023	74100	9400
Guangzhou	57	2011	169620855	310.24	5960200	124234390	24580	65900	15300
Guangzhou	57	2012	182446079	326.85	6244969	135512072	22700	64200	14200
Guangzhou	57	2013	198955553	324.59	6397985	154201434	22558	63331	11008
Guangzhou	57	2014	216650404	326.398	6906076	167068719	19181	56527	10006
Guangzhou	57	2015	236943865	320.313	7793233	181004136	18608	47846	9227
Guangzhou	57	2016	257421863	325.234	8235701	195474420	19326	20726	8951
Guangzhou	57	2017	275314696	329.17	8695865	215031500	20600	12889	8614
Guangzhou	57	2018	292292177	348.645	9369013	228593471	14020	5052	8118
Guangzhou	57	2019	312742299	400.218	10055838	236290000	14019	3910	10638
Guigang	58	2005	4696651	14.54	142547	2270151	9003	67026	58280
Guigang	58	2006	5639166	14.42	194281	2651941	7499	62071	55857
Guigang	58	2007	6517608	14.58	242744	3380180	15223	88084	65484
Guigang	58	2008	7749310	15.04	271251	3985273	15709	91011	57753
Guigang	58	2009	9507131	15.04	321399	4377331	15196	75157	57932
Guigang	58	2010	11819393	15.31	343170	5446571	15762	66744	57050
Guigang	58	2011	13710419	15.6	356810	6308187	4715	25668	28084
Guigang	58	2012	16273932	15.96	306862	6791828	13267	20663	54924
Guigang	58	2013	18338847	18.24	333119	7420091	9936	20506	52976
Guigang	58	2014	20793379	18.6694	411743	8053951	3501	22310	73155
Guigang	58	2015	24174535	18.7053	424338	8652035	3243	24007	73541
Guigang	58	2016	28449375	18.4408	428038	9587564	13522	22736	40318
Guigang	58	2017	33102602	18.6051	864273	10821841	2543	8565	21252
Guigang	58	2018	38390275	17.6301	943155	11698754	1560	4382	16119
Guigang	58	2019	43842154	17.9625	1069605	12580000	1560	4382	16119
Guiyang	59	2005	25519217	61.91	947024	5256159	4988	220298	53765
Guiyang	59	2006	26913177	60.56	1089109	6028845	4457	107289	29071
Guiyang	59	2007	28826027	66.22	1147719	6937170	3946	115484	19247
Guiyang	59	2008	31021841	66.38	1125623	8110521	2404	85273	17069
Guiyang	59	2009	34469836	68.56	1238358	9719382	2356	84488	13831
Guiyang	59	2010	39306809	70.34	1470703	11218174	2380	84508	12601
Guiyang	59	2011	47671997	76.52	1712691	13830724	1986	81625	30892
Guiyang	59	2012	57272065	82.73	1595293	17003048	2009	65259	19743
Guiyang	59	2013	74214321	97.74	1745085	20854252	2262	70602	22024
Guiyang	59	2014	84200364	103.87	1576332	24972691	2895	70533	29669
Guiyang	59	2015	96992473	104.019	1.96168e+06	28911600	2700	57192	23545
Guiyang	59	2016	113203527	105.745	2.34703e+06	31577001	3768	40373	8475
Guiyang	59	2017	129734231	109.064	2732383	35379600	4452	50631	12983
Guiyang	59	2018	147230295	106.329	2577732	37984538	5854	16758	12271
Guiyang	59	2019	162826498	107.82	2876497	40400000	5848	17656	10733
Guilin	60	2005	12218204	31.29	201099	5369232	4700	56346	35488
Guilin	60	2006	13475596	31.43	214093	6070178	4640	54908	16367
Guilin	60	2007	15852465	31.3	241783	7443201	4896	52980	14320
Guilin	60	2008	18432225	31.03	198823	8830250	4083	38415	10067
Guilin	60	2009	22347128	31.31	267548	9405425	4044	46741	8789
Guilin	60	2010	27806540	31.59	237250	11035587	3527	48181	10514
Guilin	60	2011	34123563	34.27	243214	13360749	5152	40635	17036
Guilin	60	2012	41315966	36.01	252902	14850212	4999	39191	16068
Guilin	60	2013	47590518	42.58	266322	16579048	4005	36176	15417
Guilin	60	2014	54861038	43.3886	278519	18270531	3828	32687	15721
Guilin	60	2015	63919925	44.3869	289399	19429668	3008	32204	12200
Guilin	60	2016	74487322	42.7147	415300	20548216	2353	16146	9860
Guilin	60	2017	84106493	41.9575	1137960	20451807	1916	12024	7793
Guilin	60	2018	94423052	39.0363	1267552	20036055	1429	9439	5267
Guilin	60	2019	104993141	39.5468	1460305	21060000	1381	9534	5934
Harbin	61	2005	46166670	151.97	786073	18304514	4851	60319	67959
Harbin	61	2006	49126416	149	1123375	20940751	3979	60751	65078
Harbin	61	2007	53411237	148.34	1206500	24368044	3356	58232	60088
Harbin	61	2008	59031299	145.46	1192200	28681851	4039	54022	59969
Harbin	61	2009	68898350	144.04	1212452	31755391	3510	51879	50271
Harbin	61	2010	82979732	135.17	1323300	36648538	3283	54000	30000
Harbin	61	2011	96879612	131.34	1548364	42421894	5838	90208	47577
Harbin	61	2012	116027011	138.26	1525932	45502155	6497	80740	52257
Harbin	61	2013	140431123	137.39	1573203	50170491	4487	6598	82323
Harbin	61	2014	156995319	136.3	1726337	53400715	5188	60028	130401
Harbin	61	2015	175323138	133.307	1862722	57512119	4809	49346	67433
Harbin	61	2016	195342016	130.397	1745478	61016096	4235	26217	21781
Harbin	61	2017	214740736	128.019	2217776	62571800	2358	19168	34857
Harbin	61	2018	228362305	120.988	2386562	63004794	2218	16424	14632
Harbin	61	2019	242869902	104.665	2518649	52490000	2218	10042	14632
Haikou	62	2005	10754475	25.77	185600	3013506	485	228	97
Haikou	62	2006	11188016	88.17	281987	3501246	621	174	276
Haikou	62	2007	11701722	28.25	307780	3936858	557	140	318
Haikou	62	2008	12266702	28.87	331122	4431808	481	204	236
Haikou	62	2009	13274474	31.1	351727	4895519	476	103	94
Haikou	62	2010	14644121	33.09	391263	5951444	513	92	93
Haikou	62	2011	16022348	43.85	462099	7132980	620	2002	722
Haikou	62	2012	18010616	44.98	526700	8187550	879	1834	727
Haikou	62	2013	20799701	48.62	555210	9046355	824	1798	1230
Haikou	62	2014	24485082	51.2765	603390	10917021	776	1773	998
Haikou	62	2015	29176631	49.162	650243	11619648	697	2517	854
Haikou	62	2016	35215903	51.4158	703442	12576653	507	593	156
Haikou	62	2017	41287276	52.1552	734482	13905779	598	502	113
Haikou	62	2018	45672161	50.6099	774798	15105130	594	324	72
Haikou	62	2019	48122941	53.085	860509	16720000	897	75	79
Handan	63	2005	28422778	58.01	844970	11572862	12208	192296	82153
Handan	63	2006	31100819	59.36	725131	13594576	12417	198324	75885
Handan	63	2007	35117084	57.45	398376	16081303	12260	191039	70453
Handan	63	2008	40061125	55.95	428342	19903633	9921	168816	55185
Handan	63	2009	48265249	54.85	502482	20152800	7733	160121	35280
Handan	63	2010	58168795	56.57	545290	23615569	7686	161805	34697
Handan	63	2011	66766742	58.44	636382	27890278	7205	220318	221276
Handan	63	2012	77516190	64.52	677746	30242864	5906	202792	195790
Handan	63	2013	90016732	80.38	1533065	30615043	7125	184980	213885
Handan	63	2014	104489521	80.49	1522072	30800054	6388	145946	301827
Handan	63	2015	120735252	77.1689	1588564	31454319	6101	110193	191713
Handan	63	2016	138051189	76.0981	1895877	33370903	4806	71485	117504
Handan	63	2017	153788672	60.1286	3733728	33795261	2743	58914	71523
Handan	63	2018	168457114	62.5059	4070411	34545705	2591	45278	61141
Handan	63	2019	182899687	62.134	4276139	34860000	1903	44142	61686
Hanzhong	64	2005	6256668	23.08	61987	2165800	1720	46921	32145
Hanzhong	64	2006	6471433	23.49	59339	2467900	2481	44637	28967
Hanzhong	64	2007	6669148	23.49	68487	2910899	2696	64682	27071
Hanzhong	64	2008	7321238	23.39	56210	3526120	2573	46545	22578
Hanzhong	64	2009	8514738	23.98	72650	4156440	2450	44880	24087
Hanzhong	64	2010	10098760	25.01	89406	5097030	2244	37980	20672
Hanzhong	64	2011	11656365	25.66	97558	6474820	2798	30770	19695
Hanzhong	64	2012	13792183	26.37	117796	7545720	2262	30294	17534
Hanzhong	64	2013	16555446	30.02	78401	8817300	2327	30837	18483
Hanzhong	64	2014	19800000	30.87	87124	9910500	2512	28350	37874
Hanzhong	64	2015	23988603	30.3249	90620	10648300	2192.18	22798	33580.9
Hanzhong	64	2016	29052878	29.9702	138171	11564920	2192	22799	33581
Hanzhong	64	2017	35778285	30.2168	854872	13333000	529.93	20100	18305
Hanzhong	64	2018	42636719	29.7599	897242	14718800	474	6006	19544
Hanzhong	64	2019	48090011	28.9155	895806	15480000	330	6634	19649
Hangzhou	65	2005	105615674	101.77	2447837	29426519	85735	125844	35782
Hangzhou	65	2006	109025675	129.32	2799367	34415068	76539	121189	33596
Hangzhou	65	2007	113521985	152.82	3134653	41001722	75359	118474	30962
Hangzhou	65	2008	118722605	182.41	3257487	47811649	75585	91983	37124
Hangzhou	65	2009	126588905	204.36	3469277	50875530	79959	92926	35418
Hangzhou	65	2010	136540363	232.71	3926426	59491687	80468	88682	30860
Hangzhou	65	2011	146585075	264.3	4325675	70190579	47954	91688	38297
Hangzhou	65	2012	160540611	281.9	4449519	78020058	42724	86181	33015
Hangzhou	65	2013	177230365	282.56	4840497	83435193	39186	82021	40243
Hangzhou	65	2014	197281526	293.44	5527078	92061633	35370	80349	70346
Hangzhou	65	2015	221035167	288.56	5595438	100502079	33807	63814	49176
Hangzhou	65	2016	244932335	290.135	5839636	113137223	28382	39499	20414
Hangzhou	65	2017	264165935	287.022	7380288	126033600	24559	26497	16343
Hangzhou	65	2018	283615646	279.188	7969558	135091508	23615	17166	11629
Hangzhou	65	2019	305358288	286.545	8167003	153730000	20346	8177	12022
Hefei	66	2005	28549313	40.36	529037	8535700	6462	24264	13338
Hefei	66	2006	33288474	45.52	570721	10737600	5502	27206	14381
Hefei	66	2007	41478523	48.07	647342	13346102	5054	24667	11412
Hefei	66	2008	52099100	49.75	718911	16648400	2093	27473	12670
Hefei	66	2009	67518705	62.73	750319	21021200	2036	30453	10602
Hefei	66	2010	85109866	71.1	856458	27016100	3290	31988	10604
Hefei	66	2011	101459303	97.74	1004013	36366000	5978	49497	40062
Hefei	66	2012	120317893	115.57	1085783	41643400	5971	45572	41120
Hefei	66	2013	142384067	144.5	1170320	46729100	6018	41483	42387.4
Hefei	66	2014	166646300	145.01	1285143	51805600	6920	42364	106284
Hefei	66	2015	193847559	143.867	1406197	56602700	5335	40829	85036
Hefei	66	2016	223617494	148.018	1555875	62743777	5130	9011	11483
Hefei	66	2017	246158591	151.39	2960923	70030500	4389	9379	13599
Hefei	66	2018	267068169	183.289	3448296	78229061	5577.63	8762.66	10549.6
Hefei	66	2019	288902185	170.907	3754592	94090000	4983.31	9070.83	12074.3
Hechi	67	2005	7056922	17.18	91708	2069592	16530	66512	15005
Hechi	67	2006	8133585	17.09	102550	2488920	23033	66720	6287
Hechi	67	2007	9344833	17.44	108185	3193089	21157	65555	1985
Hechi	67	2008	10228887	17.42	125673	3673139	21085	68483	3129
Hechi	67	2009	11641882	17.75	120778	3827713	17330	74758	2620
Hechi	67	2010	13553837	18.24	139620	4687372	23701	59315	5109
Hechi	67	2011	15687245	19.08	167117	5119613	23884	66152	14140
Hechi	67	2012	15919139	19.27	130548	4927088	19198	54542	12613
Hechi	67	2013	16714455	19.66	150342	5286188	23110	47132	15022
Hechi	67	2014	17753866	19.3782	24269	6013922	15751	46834	24430
Hechi	67	2015	19134706	18.7991	22515	6180346	12051	46824	13613
Hechi	67	2016	20463747	18.9079	23829	6571808	2787	8681	3039
Hechi	67	2017	21900914	18.616	695237	7346124	2923	10098	6209
Hechi	67	2018	23554931	18.8437	757873	7882999	2727	7299	6447
Hechi	67	2019	25406986	19.7722	844627	8780000	6888	4695	7618
Heyuan	68	2005	6317954	19.04	87087	2049360	2651	4837	9182
Heyuan	68	2006	7338915	21.25	167795	2643088	2846	6419	10180
Heyuan	68	2007	8723312	22.29	138904	3280853	3097	16944	13754
Heyuan	68	2008	9343921	23.33	143231	3941331	3154	16860	8261
Heyuan	68	2009	10139559	24.8	155777	4054956	3023	20200	8261
Heyuan	68	2010	11179322	24.68	210168	4751396	3247	21692	817
Heyuan	68	2011	11972140	24.59	230043	5792866	2054	16983	6935
Heyuan	68	2012	12980478	23.77	201217	6152596	1900	13744.5	5200
Heyuan	68	2013	14352162	25.38	213481	6803296	1583	10506	4645
Heyuan	68	2014	16385430	26.1987	220338	7689506	1548	10118	6300
Heyuan	68	2015	19100550	27.0731	224645	8100793	1482	11739	6160
Heyuan	68	2016	22210281	27.8985	234074	8987162	1000	6997	4000
Heyuan	68	2017	25680784	28.1032	862622	9461600	741	2255	3700
Heyuan	68	2018	28886702	28.901	898403	10060027	650	1966	3600
Heyuan	68	2019	32603825	27.2297	973929	10800000	601	1487	3200
Heze	69	2005	18743233	35.29	166206	4508500	4603	52100	23696
Heze	69	2006	21391900	34.44	193487	5396000	4842	51226	21503
Heze	69	2007	23856550	34.9	216765	6860200	5952	54162	17665
Heze	69	2008	24586845	34.32	248624	8217900	6360	51414	19471
Heze	69	2009	26119928	35	279079	9573109	7365	53212	13085
Heze	69	2010	28219880	37.21	343765	12270900	12432	51615	12676
Heze	69	2011	29598616	39.9	391205	15565200	12429	81467	23816
Heze	69	2012	30856372	41.87	521382	17873557	9711	77095	22032
Heze	69	2013	33823849	50.12	599119	20500100	8972	69621	34661
Heze	69	2014	37436162	50.3	648008	22221900	9290	68939	55167
Heze	69	2015	41853156	51.9973	705271	24009600	9894	64581	52047
Heze	69	2016	47009832	52.214	792519	25602400	8507	43263	24063
Heze	69	2017	51918459	52.5091	2049252	28258100	7046	27678	17718
Heze	69	2018	56524575	48.8533	2362367	30787800	7073	14226	8862
Heze	69	2019	61184388	45.6335	2504578	34100000	6895	16032	8770
Hezhou	70	2005	3017532	8.18	151901	1643265	2766	22911	18052
Hezhou	70	2006	3715485	7.95	290171	1896526	2749	22420	18109
Hezhou	70	2007	4576025	8.09	238576	2392012	3355	16286	9721
Hezhou	70	2008	5480360	8.08	224804	2528364	3555	22282	4994
Hezhou	70	2009	7149912	7.97	261549	2492167	3231	28738	8228
Hezhou	70	2010	9505019	8.84	279703	2968680	2946	26667	7682
Hezhou	70	2011	11915578	9.05	407988	3564003	3049	26667	7682
Hezhou	70	2012	15020854	9.51	373032	3942144	3419	5369	5372
Hezhou	70	2013	17115273	9.95	437214	4238481	2408	11224	5458
Hezhou	70	2014	19557164	10.17	446311	4483807	2227	11147	5948
Hezhou	70	2015	22560035	9.9206	480782	4681077	2984	9193	4868
Hezhou	70	2016	25494231	10.1912	607576	5181900	971	3567	3480
Hezhou	70	2017	28466186	10.6717	561884	5488255	1143	3021	2427
Hezhou	70	2018	30960950	10.5651	691329	6026288	1084	2497	2967
Hezhou	70	2019	33513628	11.3121	802585	7010000	1095	2220	3690
Hebi	71	2005	3813324	15.34	154725	1862357	2109	54619	16366
Hebi	71	2006	4411112	15.72	186883	2216682	2665	54542	16303
Hebi	71	2007	5351230	16.06	234006	2744319	4742	52066	19389
Hebi	71	2008	6431862	16.14	267324	3423523	4776	51981	16455
Hebi	71	2009	8115987	17.11	243508	3636276	5019	54416	15185
Hebi	71	2010	10097970	17.81	268496	4291193	5680	48337	11703
Hebi	71	2011	11578517	18.58	288025	5005192	4894	37804	11857
Hebi	71	2012	13436822	19.23	289853	5457806	4627	36623	9751
Hebi	71	2013	15808655	22.36	351595	6221183	3874	40460	14000
Hebi	71	2014	18499869	23.54	373112	6821975	3721	39460	15309
Hebi	71	2015	21797731	23.4716	363961	7172528	3640	37425	13775
Hebi	71	2016	25681441	23.2881	350649	7717894	2581	11832	5949
Hebi	71	2017	29417790	22.5102	521710	8276500	2797	3898	2431
Hebi	71	2018	32930781	16.0822	559918	8619013	3021	2289	1292
Hebi	71	2019	36604378	17.6892	598129	9890000	2443	2052	1054
Hegang	72	2005	3059262	23.84	120689	1120588	3220	11423	20782
Hegang	72	2006	3160827	27.13	147617	1300017	2353	31373	20682
Hegang	72	2007	3341997	28.94	141980	1535718	3485	34331	20380
Hegang	72	2008	3600670	26.81	139103	1846919	2805	36766	19182
Hegang	72	2009	4151488	26.5	151593	2023349	2790	36277	15123
Hegang	72	2010	4953614	25.89	231981	2509870	2705	32703	14739
Hegang	72	2011	5499016	26.18	256911	3130593	3825	15685	35143
Hegang	72	2012	6377304	25.94	258129	3582393	4007	16573	26471
Hegang	72	2013	6988782	22.45	340370	3200142	3272	1450	26775
Hegang	72	2014	6936596	19.96	328852	2594613	3151	13749	19218
Hegang	72	2015	6925169	19.877	252668	2655736	3746	13740	17455
Hegang	72	2016	6962741	18.8442	367366	2641031	4101	5382	13789
Hegang	72	2017	7028995	18.5299	412189	2829100	3285	5278	23712
Hegang	72	2018	7026301	16.3914	446828	2895770	4200	4101	18151
Hegang	72	2019	6968288	16.9083	472467	3360000	3448	4832	18519
Heihe	73	2005	2735470	27	14700	1204960	232	15116	4201
Heihe	73	2006	2774701	26.81	37480	1356863	331	15000	4200
Heihe	73	2007	2866528	26.84	74217	1663188	191	19172	4170
Heihe	73	2008	3077069	28.54	123218	2056219	178	20783	5604
Heihe	73	2009	3861132	29.28	59152	2242095	189	20313	12036
Heihe	73	2010	4889843	29.46	59182	2610994	161	16790	5617
Heihe	73	2011	5968788	30.18	63052	3160451	1158	20429	11506
Heihe	73	2012	7139613	31.37	84658	3660823	1222	24491	10539
Heihe	73	2013	8205509	31.61	84991	3896462	1196	2450	9569
Heihe	73	2014	9040868	31.34	85679	4213621	1473	18888	12614
Heihe	73	2015	10022084	30.6539	187601	4478252	1597	17488	1011
Heihe	73	2016	11072651	12.0421	165007	4708056	762	9218	6948
Heihe	73	2017	12060265	11.8216	294075	4888500	1007.57	8091.05	5295.65
Heihe	73	2018	12982844	22.0679	325965	5051299	435	3154	3621
Heihe	73	2019	13865569	17.7086	355438	5790000	1013.86	2737.75	3177.9
Hengshui	74	2005	20849355	21.71	150249	5196937	4319	62862	56445
Hengshui	74	2006	21264557	21.44	173003	5469867	6566	68982	47549
Hengshui	74	2007	20937171	21.17	188768	5583839	4710	58421	33879
Hengshui	74	2008	20838104	21	193622	6338142	6267	53208	34267
Hengshui	74	2009	21804874	21.32	206770	6521058	5613	44159	31646
Hengshui	74	2010	23485487	21.79	323142	7818229	6502	39053	28691
Hengshui	74	2011	25489997	26.96	274816	9290736	4788	34333	18543
Hengshui	74	2012	27833663	29.06	281218	10110263	4684	34169	13937
Hengshui	74	2013	31061047	29.62	287351	10702335	5659	32996	16045
Hengshui	74	2014	35147728	29.53	416816	11491345	4966	34636	22720
Hengshui	74	2015	40057300	29.5191	439648	12200080	4554	29919	12481
Hengshui	74	2016	45661274	28.6298	537678	14201825	2216	9563	7133
Hengshui	74	2017	50794900	22.7921	1383440	15231872	615	2040	4846
Hengshui	74	2018	55580719	23.3148	1527562	15586909	741	4238	3527
Hengshui	74	2019	60220160	22.9766	1616764	15050000	809	1320	4610
Hengyang	75	2005	12453959	42.47	238511	5908645	7533	75765	41069
Hengyang	75	2006	12834939	43.53	308422	6720697	7263	74965	33931
Hengyang	75	2007	13514332	43.53	328500	8208659	6779	70741	31215
Hengyang	75	2008	14550776	46.37	443666	10000859	7098	62331	30240
Hengyang	75	2009	16816971	50.09	452873	11680146	7441	56680	30113
Hengyang	75	2010	19921823	51.69	536875	14203377	7180	56543	29500
Hengyang	75	2011	23521522	55.36	625367	17342967	6832	84526	36436
Hengyang	75	2012	27284288	56.61	660792	19577018	13118	86499	23430
Hengyang	75	2013	34244406	57.78	671584	21694404	7469	83738	23812
Hengyang	75	2014	42559820	56.4042	664705	23965488	6466	75889	38423
Hengyang	75	2015	52378115	54.0482	617643	26015749	6103	73232	39852
Hengyang	75	2016	62216316	53.514	780963	28530158	5688	51706	28693
Hengyang	75	2017	72364716	52.113	1370640	29215200	3566	18317	17087
Hengyang	75	2018	82384924	46.2438	1506885	30460279	3114	13700	11664
Hengyang	75	2019	93122642	50.013	1667754	33730000	2743	12665	12261
Hohhot	76	2005	23883461	30.15	351158	7436618	2114	107676	71590
Hohhot	76	2006	26478910	29.99	359792	9000845	1849	121131	38032
Hohhot	76	2007	29160404	29.93	399300	11011331	1367	57615	18184
Hohhot	76	2008	31651423	31.44	324208	13163700	2977	81597	16411
Hohhot	76	2009	35328104	31.59	364834	16439925	2374	74041	12731
Hohhot	76	2010	38662096	31.5	1269961	18657116	2374	74041	12731
Hohhot	76	2011	42357540	32.46	1184765	21772669	2476	107187	25329
Hohhot	76	2012	47487780	34.27	553000	24755700	2186	99375	18372
Hohhot	76	2013	53605521	41.51	628331	27103900	2082	96190	48822
Hohhot	76	2014	60804035	42.15	672430	28940500	7249	91360	67616
Hohhot	76	2015	66708734	41.5684	666875	30905200	3111	67279	37983
Hohhot	76	2016	73786331	41.1435	698443	31735900	2339	52316	79103
Hohhot	76	2017	77214340	40.2323	2178782	30385450	2372	31024	111036
Hohhot	76	2018	82636747	42.0666	2574350	29035000	2435	23885	85267
Hohhot	76	2019	87977122	44.8633	2778010	27910000	2230	16411	25672
Hulunbuir	77	2005	11473839	38.48	59148	3240831	5141	45000	30282
Hulunbuir	77	2006	12190856	36.75	86027	3950600	4677	85617	25323
Hulunbuir	77	2007	13323637	37.64	95984	5050392	4887	83466	21860
Hulunbuir	77	2008	15106465	36.92	84842	6326600	4003	83530	20042
Hulunbuir	77	2009	17958178	35.77	86314	7792653	4711	87398	15884
Hulunbuir	77	2010	21160893	35.43	86271	9320138	6357	99489	14056
Hulunbuir	77	2011	24908805	35.5	93038	11453101	5970	81106	21349
Hulunbuir	77	2012	28870485	36.77	91114	13358200	5124	85120	60478
Hulunbuir	77	2013	33761626	38.31	146892	14305520	5693	76915	63934
Hulunbuir	77	2014	36229121	38.19	158470	15222009	5994	79905	74946
Hulunbuir	77	2015	39972962	37.8066	173799	15989500	5778	81404	92456
Hulunbuir	77	2016	43297351	42.9966	180871	16208500	4245	27993	26771
Hulunbuir	77	2017	44140324	34.5999	993321	14368750	4131	21731	18480
Hulunbuir	77	2018	43469112	33.5926	1089180	12529000	3991	17026	15410
Hulunbuir	77	2019	42931593	32.2052	1167163	11930000	4061	19378.5	16945
Huludao	78	2005	6796078	23.01	400437	2995243	3301	83510	43733
Huludao	78	2006	7260780	23.34	441802	3481105	3134	79640	28534
Huludao	78	2007	7929937	23.66	481856	4175255	3330	92443	21087
Huludao	78	2008	8916953	23.34	335469	4578221	2821	78484	11753
Huludao	78	2009	10153451	22.09	462187	4455816	2154	65252	8037
Huludao	78	2010	12375485	22.63	548151	5314485	3230	63011	10684
Huludao	78	2011	14510490	22.22	609689	6500636	2760	78125	22723
Huludao	78	2012	17166180	20.42	614736	7193325	2656	78589	20459
Huludao	78	2013	20203321	27.19	885046	7751057	2592	72920	19552
Huludao	78	2014	22311189	26.46	891354	7215505	2530	58190	37679
Huludao	78	2015	21614271	24.7957	888923	7201673	2405	53752	21592
Huludao	78	2016	20900932	21.6868	920278	6473518	1943	23762	6859
Huludao	78	2017	20534730	20.1495	973453	7179000	1891	14359	4273
Huludao	78	2018	20002412	18.6658	1012974	8127841	1738	6979	3839
Huludao	78	2019	19618337	17.3587	1056353	8070000	1768	6162	2669
Huzhou	79	2005	28935859	24.26	343691	6442499	9518	60688	11867
Huzhou	79	2006	30607940	26.76	424454	7610154	9862	57187	15290
Huzhou	79	2007	31741742	29.21	469017	8920238	10326	49512	13390
Huzhou	79	2008	32963972	32.7	491056	10348945	10706	46316	12092
Huzhou	79	2009	35168243	33.95	522405	11018263	10518	58695	11935
Huzhou	79	2010	37572540	37.91	596188	13017294	10888	50976	10648
Huzhou	79	2011	39975278	41.44	658500	15200553	11980	40285	27730
Huzhou	79	2012	43446025	47.13	702950	16643045	11069	38474	25398
Huzhou	79	2013	47331330	48.22	755944	18031501	10789	36806	27626
Huzhou	79	2014	52089338	49.43	780792	19559985	10020	36521	31655
Huzhou	79	2015	57866143	50.0579	829917	20842666	8611	40226	28855
Huzhou	79	2016	64606152	50.2257	922584	22843743	8532	28298	19565
Huzhou	79	2017	71038212	50.3797	2443329	24761300	8470	22117	15039
Huzhou	79	2018	76912559	47.3725	2748017	27190675	8280	18757	14289
Huzhou	79	2019	83376612	48.9773	2950204	31220000	7786	15298	11223
Huaihua	80	2005	5390839	23.64	108083	2952122	8540	55547	16223
Huaihua	80	2006	5870335	24.1	140887	3339081	6772	54648	16456
Huaihua	80	2007	6537440	24.35	162020	4116746	5777	50436	10418
Huaihua	80	2008	7368734	24.77	189223	5037856	5387	43916	10072
Huaihua	80	2009	8823042	24.62	244475	5594841	5973	42218	16395
Huaihua	80	2010	10787806	25.62	213547	6749227	6471	42160	18267
Huaihua	80	2011	12555888	27.62	270782	8456310	8406	41276	17782
Huaihua	80	2012	15015027	29.08	163440	10010673	6181	40095	18173
Huaihua	80	2013	17578818	28.77	187106	11176674	6246	39017	22283
Huaihua	80	2014	21481568	28.446	173281	11812366	6454	37677	40713
Huaihua	80	2015	26011908	26.4173	189300	12732479	5382	39561	37418
Huaihua	80	2016	30562292	26.3111	189723	14003368	2579	12502	5364
Huaihua	80	2017	35244027	25.144	870783	14012800	1901	7401	4127
Huaihua	80	2018	39955932	25.341	961591	15132689	1433	5527	4212
Huaihua	80	2019	44921296	27.7761	1027994	16170000	1435	5440	4184
Huai'an	81	2005	23915752	33.24	410033	5618100	6244	55671	33548
Huai'an	81	2006	25649946	32.48	437500	6510600	6155	51754	29660
Huai'an	81	2007	28393085	35.08	510520	7652300	7568	47056	21539
Huai'an	81	2008	32067283	38.17	589691	9158300	9513	44790	20562
Huai'an	81	2009	37723383	37.95	628970	11217500	8130	51037	16603
Huai'an	81	2010	45321399	39.28	696662	13880700	10484	39597	16823
Huai'an	81	2011	48190422	40.84	784296	16900000	10129	47879	22800
Huai'an	81	2012	52517964	42.73	829136	19209100	9951	46937	19740
Huai'an	81	2013	57849448	63.29	913463	21558600	8348	4495	20886
Huai'an	81	2014	64975964	74.27	933676	24553900	7989	43055	27494
Huai'an	81	2015	74910407	72.516	970705	27450900	6984	68540	17152
Huai'an	81	2016	86553673	68.75	1182224	30480000	6624	25214	9212
Huai'an	81	2017	97850358	64.533	1729175	33288900	3690	18258	7225
Huai'an	81	2018	108617443	47.1378	1865883	36012500	3207	11222	6904
Huai'an	81	2019	119379652	45.9323	1912600	38710000	3448.5	14740	7064.5
Huaibei	82	2005	5509039	21.93	208296	2089900	2457	65891	35497
Huaibei	82	2006	5990285	21.29	227877	2247200	2115	63647	34349
Huaibei	82	2007	6728874	20.77	253264	2671818	1799	57100	26848
Huaibei	82	2008	7708588	19.97	269198	3490900	1652	60952	25024
Huaibei	82	2009	9287663	20.83	293108	3718734	1749	61805	25064
Huaibei	82	2010	11276106	20.84	308658	4616043	1818	51200	17981
Huaibei	82	2011	13461559	21.82	308944	5549156	2641	48141	25620
Huaibei	82	2012	16122579	22.34	279963	6205393	2881	44859	25604
Huaibei	82	2013	19600903	28.58	336780	7036634	2520	43581	23083.9
Huaibei	82	2014	23733955	27.54	337644	7596370	2277	44621	23674
Huaibei	82	2015	28286148	23.2182	340303	7603904	5378	45320	18730
Huaibei	82	2016	32706326	21.4656	355974	7990337	3153	26856	12051
Huaibei	82	2017	36882044	21.5591	594942	9240100	1727	11868	8980
Huaibei	82	2018	40894059	20.1432	637691	9851902	1484	11205	7289
Huaibei	82	2019	45150986	19.0475	679930	10780000	1484	11205	7289
Huainan	83	2005	6351031	27.84	309936	2636000	7258	117930	31618
Huainan	83	2006	7553050	27.7	341658	3049800	5791	116085	40303
Huainan	83	2007	9014994	28.27	387892	3442294	6027	106823	35043
Huainan	83	2008	9942253	28.47	422359	4536200	6295	112436	41782
Huainan	83	2009	11354087	30.56	463277	5087730	5778	113076	41554
Huainan	83	2010	13418220	32.7	477568	6035491	5607	98680	38388
Huainan	83	2011	15770302	37.26	479764	7095384	10626	70362	22699
Huainan	83	2012	18020757	35.46	514430	7817510	10787	67899	21847
Huainan	83	2013	22034302	35.35	551361	8193895	10686	60770	21710.3
Huainan	83	2014	25321666	32.59	541206	7893187	10650	59492	24452
Huainan	83	2015	29680289	33.0118	532541	9010822	9112	60934	18853
Huainan	83	2016	33937376	30.4045	550468	9638395	4082	35363	21328
Huainan	83	2017	37759650	29.3118	847547	10601800	4992	29316	12568
Huainan	83	2018	40987453	27.9461	879515	11333064	4004.13	25032	10000
Huainan	83	2019	43974506	26.5849	955503	12960000	4004.13	25032	10000
Huanggang	84	2005	11290097	33.44	36308	3485600	3920	9964	5300
Huanggang	84	2006	11955315	32.79	43750	3911900	3623	11184	5016
Huanggang	84	2007	13059240	35.91	49131	4737400	3666	10236	4706
Huanggang	84	2008	14758313	36.38	52563	6007500	4609	11099	4889
Huanggang	84	2009	17800369	36.71	55030	7301900	4500	11690	5023
Huanggang	84	2010	21757042	39.32	62525	8623000	3704	13922	6594
Huanggang	84	2011	25319270	36.57	71790	10451100	2544	23971	23769
Huanggang	84	2012	30360308	36.29	82428	11928800	3308	20531	24612
Huanggang	84	2013	37020423	44.46	89730	13325500	3045	17441	2496
Huanggang	84	2014	44973546	17.05	91875	14591500	3011	15339	23111
Huanggang	84	2015	54333496	63.7671	123618	15892400	2989	16746	16679
Huanggang	84	2016	63362061	67.5332	107950	17261700	1664	7804	7093
Huanggang	84	2017	71590114	78.3152	1084132	19218500	1635	5097	4255
Huanggang	84	2018	79618964	78.732	1225956	20352000	1635	5097	4255
Huanggang	84	2019	87921313	79.1195	1397834	23230000	2650	3314	5791
Huangshan	85	2005	6055750	8.79	49214	1599782	1900	3498	3906
Huangshan	85	2006	6967217	8.66	53222	1874889	1944	3288	3751
Huangshan	85	2007	8150451	8.84	62959	2132317	1731	2643	2976
Huangshan	85	2008	9485891	9.16	71599	2499000	1842	2674	3234
Huangshan	85	2009	11399091	9.38	78536	2669198	2052	2405	2503
Huangshan	85	2010	13870727	9.41	94035	3093198	2102	2440	2619
Huangshan	85	2011	15225750	9.75	109124	3788148	1124	4105	1905
Huangshan	85	2012	16964431	10.32	120717	4249452	632	3238	1892
Huangshan	85	2013	19103042	11.7	125306	4702965	626	3184	2474.1
Huangshan	85	2014	21215386	11.41	126689	5071697	644	3009	2640
Huangshan	85	2015	23257134	11.3315	136321	5309000	737	2971	3395
Huangshan	85	2016	25472419	11.5764	152961	5768174	707	2920	2589
Huangshan	85	2017	27509367	11.2563	315736	6113200	700	2888	2309
Huangshan	85	2018	29740110	12.0978	368373	6779143	726	2838	2348
Huangshan	85	2019	32091653	12.9526	409888	8180000	743	2364	2251
Huangshi	86	2005	7393362	29.91	499147	3432100	8835	79216	7790
Huangshi	86	2006	7935415	30.37	550033	4010300	8818	86160	19559
Huangshi	86	2007	8740205	31.1	564115	4666800	8018	93950	11660
Huangshi	86	2008	9753706	31.15	510416	5565700	7233	90608	10721
Huangshi	86	2009	11581923	32.97	496635	5715900	7685	83603	9692
Huangshi	86	2010	14118902	43.85	638721	6901200	7749	74480	13668
Huangshi	86	2011	17049200	31.68	669730	9259600	7062	91518	36613
Huangshi	86	2012	20601608	32.09	627606	10409500	5095	83362	21531
Huangshi	86	2013	25268536	33.37	671001	11420300	5037	82400	24800
Huangshi	86	2014	30822629	33.37	652798	12185600	5812	65513	43301
Huangshi	86	2015	37305483	32.0758	654525	12281000	5313	63048	43718
Huangshi	86	2016	43148917	30.7412	696687	13055500	4375	23157	47915
Huangshi	86	2017	49150209	30.726	1231823	14794000	4017	16791	31283
Huangshi	86	2018	55003578	29.9759	1374055	15873300	3477	12627	29959
Huangshi	86	2019	61168007	29.974	1483155	17670000	3251	12950	28183
Huizhou	87	2005	24459168	65.21	644437	8034283	4359	7351	942
Huizhou	87	2006	24947610	67.29	747885	9349604	6204	12203	1902
Huizhou	87	2007	26920647	76.18	854306	11049758	8727	16458	3181.62
Huizhou	87	2008	29199515	73.66	906654	12903608	7189	32618	2566
Huizhou	87	2009	32879757	77.54	959714	14147026	5782	35620	3182
Huizhou	87	2010	37137914	80.39	1173823	17299543	6029	33058	3237
Huizhou	87	2011	41632037	84.75	1290336	20930808	6785	36875	12773
Huizhou	87	2012	46996629	88.98	1419567	23675499	8300	35501	21297
Huizhou	87	2013	53188250	86.08	1545632	26783541	8320	30029	23017
Huizhou	87	2014	60173016	91.8445	1727088	30003674	8465	28941	24525
Huizhou	87	2015	68564577	91.8574	1861589	31400306	8595	28683	15715
Huizhou	87	2016	77440280	96.0917	2129195	34121671	6137	17297	14572
Huizhou	87	2017	86090564	98.7638	3683458	38305800	6100	14435	14087
Huizhou	87	2018	93440909	95.129	4083826	41030532	6500	13005	13800
Huizhou	87	2019	101756365	100.614	4258822	41770000	5958	11576	12643
Jixi	88	2005	2984306	28.78	221875	2046355	4443	13930	30401
Jixi	88	2006	3135994	31.34	237293	2362214	1540	12930	33829
Jixi	88	2007	3404790	29.79	253302	2646464	1654	21933	32476
Jixi	88	2008	3718091	28.07	249964	3158814	1559	21900	29683
Jixi	88	2009	4500949	27.82	284762	3538182	1239	20060	22584
Jixi	88	2010	5330991	27.66	305225	4194931	3057	19762	23695
Jixi	88	2011	6271888	27.48	308259	5078321	4109	23323	37044
Jixi	88	2012	7668652	27.39	352767	5823381	3283	24068	68785
Jixi	88	2013	9072869	19	389626	5709117	2638	2138	81107
Jixi	88	2014	9697003	24.54	370144	5160088	2008	21879	37718
Jixi	88	2015	10512250	28.2753	394466	5146868	1413	17665	34945
Jixi	88	2016	11245122	25.7727	418789	5183793	445	9327	5837
Jixi	88	2017	11951724	21.5311	443111	5224600	1011	6725	4240
Jixi	88	2018	12421042	19.2408	479178	5351782	933	6708	4183
Jixi	88	2019	12958514	15.0764	478354	5520000	933	6708	4183
Ji'an	89	2005	8065475	21.47	44492	3031422	5685	53801	21587
Ji'an	89	2006	8637797	21.68	53660	3517803	9563	57620	21648
Ji'an	89	2007	9505832	20.28	68953	4060052	10187	53805	20183
Ji'an	89	2008	11757673	19.57	79139	5050046	12354	54872	15857
Ji'an	89	2009	15359410	19.98	91616	5841087	11529	52117	14008
Ji'an	89	2010	19744080	20.15	70390	7205251	11201	48140	12213
Ji'an	89	2011	23072714	21.95	136656	8790619	5931	36963	18638
Ji'an	89	2012	27685970	22.86	141888	10062610	4910	36823	16494
Ji'an	89	2013	32447528	34.28	137443	11239013	3935	35374	16769
Ji'an	89	2014	38178834	35.96	144110	12421109	3251	34918	22005
Ji'an	89	2015	45208121	38.3068	160831	13285198	3733	38322	27236
Ji'an	89	2016	53167972	37.3161	175619	14613721	3503	24287	15310
Ji'an	89	2017	61199001	38.0972	991400	1.6018e+07	3351	18391	10740
Ji'an	89	2018	68989890	36.0389	1101926	17422292	3237	15712	9051
Ji'an	89	2019	76900310	40.5009	1192364	20850000	2848	15771	9895
Jilin	90	2005	32747755	35.5	731630	6296913	18692	49861	79535
Jilin	90	2006	35978642	35.65	836686	7288301	14901	53102	80813
Jilin	90	2007	40551477	34.09	1049647	10080128	18292	52513	52624
Jilin	90	2008	46577828	33.5	977735	13000948	16164	52006	45440
Jilin	90	2009	54496701	33.09	882392	15004776	15037	51961	49566
Jilin	90	2010	62155563	33.25	1002543	18006376	15584	66448	33507
Jilin	90	2011	67656672	38.4	1160525	22080487	11291	83933	120946
Jilin	90	2012	75713646	39.08	1100391	24300668	10615	81809	35677
Jilin	90	2013	83222595	44.3	1090432	26174061	10366	69924	34109
Jilin	90	2014	92496767	43.2	1254690	23795605	10491	68005	67645
Jilin	90	2015	103533744	40.0216	979313	23941860	8478	63191	89241
Jilin	90	2016	115851939	39.0251	928324	24535091	8837	35468	47644
Jilin	90	2017	106547621	37.2286	1480560	2.33187e+07	11522	29700	39562
Jilin	90	2018	98138255	34.1815	1538218	22102386	8735	23212	28768
Jilin	90	2019	89621305	35.9103	1573345	14170000	8574	19116	24618
Jinan	91	2005	54496499	97.39	1236489	18766071	5255	79117	24691
Jinan	91	2006	58302448	101.26	1373424	21850856	4949	72833	21132
Jinan	91	2007	62548688	118.22	1520729	25628135	5059	75084	20546
Jinan	91	2008	67775598	120.6	1616845	30174243	4749	68412	20359
Jinan	91	2009	74825840	123.26	1653649	33513645	5014	65944	20146
Jinan	91	2010	83353174	127.8	1894606	39105271	5594	70297	19709
Jinan	91	2011	89668575	133.09	1983821	44062900	6396	109299	103115
Jinan	91	2012	97112549	141.45	1820033	48036762	6653	103187	51609
Jinan	91	2013	107085608	148.08	1827981	52301948	8596	81118	47117
Jinan	91	2014	119143338	142.27	1850239	57705966	7880	67842	90082
Jinan	91	2015	133815791	131.896	1870105	61002320	7415	70327	92900
Jinan	91	2016	150901013	135.898	2483158	65361165	5993	28458	54677
Jinan	91	2017	167476172	131.209	2762869	71516300	5949	16545	25060
Jinan	91	2018	183484770	130.172	2843630	78565600	4136.14	16609.1	22569
Jinan	91	2019	201020380	146.532	4143022	94430000	4160.42	5986.18	19586
Jining	92	2005	39401090	59.87	425326	12661900	9185	137342	31191
Jining	92	2006	40003016	61.46	574899	14560939	10660	125091	29642
Jining	92	2007	41601110	60	658300	17360100	12178	111502	26386
Jining	92	2008	44080439	62	675804	21221600	12741	111727	25897
Jining	92	2009	48731329	60.49	865290	22381300	13798	109853	26577
Jining	92	2010	55406366	63.24	781427	25428200	16212	118716	22090
Jining	92	2011	60387905	71.57	664514	28966900	16690	140451	40963
Jining	92	2012	67879457	76.81	688993	31893700	16855	131236	45823
Jining	92	2013	77367583	92.26	991696	35015400	15680	122930	59809
Jining	92	2014	88448147	91.47	967468	38000607	16408	104519	71621
Jining	92	2015	101533966	87.8554	1050540	40131243	1663	83194	54597
Jining	92	2016	116481381	85.2246	1001065	43018200	13344	43943	29710
Jining	92	2017	130024990	82.3694	2811150	46367700	13498	23568	12530
Jining	92	2018	142501455	82.1043	3145738	49305800	10933.1	21155.5	10468
Jining	92	2019	152229667	72.9644	3296156	43700000	12279	18743	8406
Jiamusi	93	2005	3616643	31.15	103969	2415433	5188	39868	43429
Jiamusi	93	2006	3885176	30.57	130556	2785370	3960	40740	55545
Jiamusi	93	2007	4287916	31.66	137868	3368924	3511	35187	49469
Jiamusi	93	2008	4782574	29.38	151454	3985000	3361	33088	45573
Jiamusi	93	2009	5726835	28.35	123041	4326603	3276	33770	21801
Jiamusi	93	2010	7277953	27.63	127000	5124563	3185	37268	15900
Jiamusi	93	2011	8708755	27.76	148707	6253089	1319	14434	38347
Jiamusi	93	2012	10530563	22.84	157052	6682943	1270	13045	34977
Jiamusi	93	2013	13018779	18.38	185328	7921480	1950	1293	40248
Jiamusi	93	2014	15244933	17.77	182915	7659799	1122	11688	40605
Jiamusi	93	2015	17661496	18.0105	185670	8101676	672	10008	16563
Jiamusi	93	2016	20267646	16.6285	277614	8450332	463	10333	8622
Jiamusi	93	2017	22795064	16.092	369557	9920500	618	5049	5266
Jiamusi	93	2018	24720441	24.0726	441121	10120491	379	3521	3995
Jiamusi	93	2019	26577705	22.9135	468643	7630000	379	3521	3995
Jiaxing	94	2005	54979420	61.19	432298	11596615	15824	91022	23523
Jiaxing	94	2006	57123755	68.72	495111	13466481	16291	109760	29417
Jiaxing	94	2007	59636110	72.21	579357	15853145	15759	115055	22424
Jiaxing	94	2008	62094011	74.6	611855	18152979	16235	111739	19402
Jiaxing	94	2009	66501019	76.01	634418	19180282	17488	102805	19996
Jiaxing	94	2010	72065688	80.41	738037	23002027	19812	67198	18900
Jiaxing	94	2011	76262533	79.06	851239	26770874	22381	80036	27386
Jiaxing	94	2012	81305885	79.19	930296	28905730	23267	76572	25206
Jiaxing	94	2013	87881583	79.75	991233	31476636	21130	72960	24752
Jiaxing	94	2014	96068139	80.08	1013706	33526045	20636	77133	29487
Jiaxing	94	2015	106160833	80.9112	1057122	35178068	21947	67924	20975
Jiaxing	94	2016	117515633	80.5458	1173723	38621104	19763	27437	10978
Jiaxing	94	2017	128201228	79.1343	4839624	43805200	19695	22516	10953
Jiaxing	94	2018	138276656	75.2581	5220618	48719836	19104	18556	7540
Jiaxing	94	2019	149397089	73.9692	5380258	53700000	18871	11988	12841
Jiayuguan	95	2005	3211410	4.29	345115	813069	2025	16018	7300
Jiayuguan	95	2006	3369831	4.25	354662	986572	2517	18985	6860
Jiayuguan	95	2007	3505240	4.37	454412	1201845	2460	18848	6362
Jiayuguan	95	2008	3604757	4.21	500219	1441043	2505	18212	7456
Jiayuguan	95	2009	3582321	4.53	604251	1600500	2716	18712	7629
Jiayuguan	95	2010	3621779	5.01	593739	1843192	2566	24518	7884
Jiayuguan	95	2011	3755888	5.73	747851	2355352	1905	45386	18921
Jiayuguan	95	2012	4070500	6.56	1298559	2691460	1505	50986	20365
Jiayuguan	95	2013	4421558	6.57	1562917	2262175	2659	50362	22617
Jiayuguan	95	2014	4898420	6.99	1997466	2430618	2172	54199	68923
Jiayuguan	95	2015	5490121	7.2874	254000	1900441	2743	59247	48670
Jiayuguan	95	2016	6160415	7.7513	2201141	1534089	33007	30004	44542
Jiayuguan	95	2017	6608605	8.0855	2589371	2.09872e+06	1556	28815	42576
Jiayuguan	95	2018	6777327	6.1737	2832711	2996200	1095	23181	39873
Jiayuguan	95	2019	7002859	5.8639	2841763	2830000	1095	23181	39873
Jiangmen	96	2005	17063145	35.5	1136262	8053737	11993	37095	16500
Jiangmen	96	2006	17990305	37.73	671025	9418767	12127	37092	19012
Jiangmen	96	2007	19174019	41.78	756015	11070736	14384	54314	29869
Jiangmen	96	2008	20530653	41.7	756015	12805877	13926	51704	22823
Jiangmen	96	2009	22763158	41.41	741422	13408813	11431	48132	20934
Jiangmen	96	2010	25817510	44.85	871199	15704191	11457	44712	17861
Jiangmen	96	2011	29171605	54.87	934562	18306373	15609	59475	11997
Jiangmen	96	2012	32957590	53.27	967877	18803941	14413	57007	10183
Jiangmen	96	2013	37438190	59.52	1018789	20001764	11750	57857	12510
Jiangmen	96	2014	42209532	59.9186	1114644	20827636	17284	52000	17723
Jiangmen	96	2015	48098874	58.2854	1208195	22400243	14055	45590	13031
Jiangmen	96	2016	54983815	59.5355	1267596	24187806	9000	12204	10000
Jiangmen	96	2017	62478915	56.7127	2671250	26902500	9676	11914	10052
Jiangmen	96	2018	69651403	64.3244	2817757	29004073	9900	9581	8700
Jiangmen	96	2019	76647502	59.0143	2946423	31470000	9753	7249	10216
Jiaozuo	97	2005	12592117	32.54	874125	5839740	13465	122162	59307
Jiaozuo	97	2006	14490144	32.31	986818	6990957	13888	115400	50308
Jiaozuo	97	2007	17240305	32.48	1274418	8560041	15089	109849	41784
Jiaozuo	97	2008	20457578	32.26	1460481	10315860	17028	92549	35623
Jiaozuo	97	2009	24939580	33.67	1366590	10714238	19125	67955	39244
Jiaozuo	97	2010	30069293	32.29	1315224	12459260	21807	78217	32880
Jiaozuo	97	2011	34011912	37.77	1518686	14426241	11489	51824	29880
Jiaozuo	97	2012	38750289	39.76	1428404	15513469	11572	68835	29808
Jiaozuo	97	2013	44857088	49.4	1471965	17073608	10868	60357	33177
Jiaozuo	97	2014	52161972	49.37	1453974	18443139	13489	52883	24070
Jiaozuo	97	2015	60930040	50.337	1.89488e+06	19260785	13928	38881	23292
Jiaozuo	97	2016	71316873	54.2463	1.89488e+06	20950796	8440	13545	16090
Jiaozuo	97	2017	81346954	54.0092	2266279	22801000	6654	11648	4362
Jiaozuo	97	2018	87339869	35.4822	2387292	23714983	5662	7428	3985
Jiaozuo	97	2019	93935415	38.4812	2436469	27610000	5662	7428	3985
Jieyang	98	2005	8815165	20.1	205941	4204984	2113	1824	592
Jieyang	98	2006	9365766	20.42	242752	4867500	3048	5342	702
Jieyang	98	2007	10272402	20.46	225008	5858984	4550	28353	11315
Jieyang	98	2008	11481768	20.56	294145	7250296	4885	28261	13397
Jieyang	98	2009	13740907	20.89	326722	8160920	4406	26334	8508
Jieyang	98	2010	17099960	20.71	336800	10095114	3369	20321	4402
Jieyang	98	2011	19233342	23.05	345031	12258643	4644	15027	2990
Jieyang	98	2012	22525868	22.98	378838	13967948	3671	14643	2555
Jieyang	98	2013	26698353	39.06	508464	16053517	6074	17398	2962
Jieyang	98	2014	32366398	40.9982	638090	17804442	3848	23829	8990
Jieyang	98	2015	39612861	41.8208	767716	18900144	5594	22906	3375
Jieyang	98	2016	47068209	41.3362	798480	20068992	3462	8060	2064
Jieyang	98	2017	54549379	37.8608	1486811	19878900	1900	5440.5	4161
Jieyang	98	2018	62001607	30.4442	1558842	21524681	1789	2821	287
Jieyang	98	2019	69889162	23.1862	1570640	21020000	409	2010	1941
Jinchang	99	2005	2544606	8.06	198497	1158700	2011	120797	18318
Jinchang	99	2006	2761953	7.85	246000	1526136	1613	97763	18975
Jinchang	99	2007	2937194	7.51	390716	2132190	1697	91267	18972
Jinchang	99	2008	3250910	7.48	390719	1944259	1730	49400	18562
Jinchang	99	2009	3652135	7.39	412303	1947494	1851	84900	19300
Jinchang	99	2010	4134844	7.44	433888	2105134	1614	86896	13815
Jinchang	99	2011	4703189	8.07	455472	2327546	1964	113193	15459
Jinchang	99	2012	5588854	10.16	477056	2433884	1848	104951	11669
Jinchang	99	2013	6505422	11.77	498641	2520357	1720	103732	6800
Jinchang	99	2014	7659680	11.29	520225	2561027	2180	104327	13443
Jinchang	99	2015	8755520	11.0758	541809	2245163	2027	101975	10350
Jinchang	99	2016	9624928	10.2174	563394	2078152	1553	18223	4704
Jinchang	99	2017	9356874	9.8565	584978	2.21494e+06	1550	36835	8484
Jinchang	99	2018	9157949	9.7823	698005	2642405	1548	40474	9112
Jinchang	99	2019	9030856	9.1508	748886	3400000	535	37635	19600
Jinhua	100	2005	42882295	38.74	203827	10635397	8472	34707	13130
Jinhua	100	2006	43467803	47.04	237173	12346957	8911	34050	14415
Jinhua	100	2007	44100981	40.29	268983	14656700	11812	38078	19366
Jinhua	100	2008	44637740	40.45	289996	16818457	10144	36511	16160
Jinhua	100	2009	45691669	48.12	305179	17760647	11074	29175	22953
Jinhua	100	2010	47509851	52.5	355567	21100441	12309	28045	13796
Jinhua	100	2011	49392940	57.7	398693	24580703	10436	41367	30280
Jinhua	100	2012	53134638	88.38	427253	27107675	9667	39547	28418
Jinhua	100	2013	58305630	90.05	491643	29587771	8710	37141	33241
Jinhua	100	2014	64643432	96	503986	32082030	7627	35036	39514
Jinhua	100	2015	72546028	94.4277	521467	34023399	7638	39542	39659
Jinhua	100	2016	81674863	92.6623	575175	36849362	6467	16321	16390
Jinhua	100	2017	89895452	76.4906	3376777	38486200	6404	14941	15062
Jinhua	100	2018	97144522	86.9748	3705731	41002319	6795	11871	13135
Jinhua	100	2019	104969738	69.5327	3946681	45600000	7320	8489	11776
Jinzhou	101	2005	7567458	25.21	209478	3819403	4784	70552	50704
Jinzhou	101	2006	7947300	24.78	228048	4602450	4943	66064	47385
Jinzhou	101	2007	8645032	25.72	236704	5510889	5269	65296	49510
Jinzhou	101	2008	9802351	25.83	254305	6904436	4056	70990	48173
Jinzhou	101	2009	11530744	23.93	191723	7272951	3745	76543	47977
Jinzhou	101	2010	14818397	24.13	505023	9126325	3859	61739	41158
Jinzhou	101	2011	18391949	26.86	497977	11169266	5497	50343	44229
Jinzhou	101	2012	22578193	29.21	479634	12427098	6534	47340	34138
Jinzhou	101	2013	27461859	32.05	479210	13449310	4940	36584	20004
Jinzhou	101	2014	32037714	32.8	495963	13639990	3353	38535	47706
Jinzhou	101	2015	34896407	31.7006	473059	13273292	3851	42438	40391
Jinzhou	101	2016	34451026	29.2688	424777	10328139	2100	15442	17260
Jinzhou	101	2017	33774718	24.139	869734	10775000	1997	12947	15899
Jinzhou	101	2018	33219259	22.5713	908158	11924093	2233	9834	22724
Jinzhou	101	2019	32771537	22.2966	9207774	10730000	1860	7488	9812
Jincheng	102	2005	8867299	23.42	97963	3159994	2893	96056	67826
Jincheng	102	2006	9514051	24.13	124334	3644086	5194	88763	62140
Jincheng	102	2007	10482875	24.75	195935	4199561	6369	95410	60386
Jincheng	102	2008	11538994	25.78	130023	5275490	5669	94314	50794
Jincheng	102	2009	13312215	26.82	161267	6060499	5495	86904	34400
Jincheng	102	2010	15312759	27.15	163873	7305428	5188	98125	48202
Jincheng	102	2011	17463786	28.88	177761	8949773	5601	94469	72876
Jincheng	102	2012	20435948	28.9	188427	10128134	5689	82579	70116
Jincheng	102	2013	24390270	37.92	199154	10319143	5701	82246	67812
Jincheng	102	2014	28960770	37.7	165109	10358203	5741	77983	66631
Jincheng	102	2015	34485473	37.2995	171874	10402416	5673	74377	51043
Jincheng	102	2016	39481379	35.5697	174470	10493400	6014	66422	77099
Jincheng	102	2017	38616873	35.6698	1925375	1.15154e+07	3270	18179	27231
Jincheng	102	2018	37989807	35.3285	1999300	13518530	3174	12208	19975
Jincheng	102	2019	37612019	37.0375	2111202	13550000	2622	8850	7223
Jinzhong	103	2005	10226775	30.28	73780	3310171	1388	77627	56706
Jinzhong	103	2006	11075585	29.67	83402	3856794	1795	111382	76617
Jinzhong	103	2007	12490653	31.99	117078	4701976	1643	103584	37558
Jinzhong	103	2008	13844933	32.25	162097	5678066	1659	101200	57059
Jinzhong	103	2009	15627241	36	169017	6368106	2018	75387	29460
Jinzhong	103	2010	17877852	35.06	200141	7638366	2189	96699	36121
Jinzhong	103	2011	20329175	34.94	208581	8902376	2065	108235	787537
Jinzhong	103	2012	23659042	34.62	276013	9865596	3929	111377	73201
Jinzhong	103	2013	28068293	36.73	308012	10222281	3101	104113	3153822
Jinzhong	103	2014	33216194	35.23	308012	10413000	3182	99895	82422
Jinzhong	103	2015	39504345	35.6406	788862	10461155	2884	91219	80364
Jinzhong	103	2016	45646505	35.0489	1269712	10911041	1775	30414	27371
Jinzhong	103	2017	45620221	35.1763	1750562	12849233	987	21642	19996
Jinzhong	103	2018	45808662	34.947	1917153	14476039	879	8856	5267
Jinzhong	103	2019	46136459	37.655	2144866	14600000	952	9182	4865
Jingmen	104	2005	7494769	22.44	217234	3102908	5174	54925	36266
Jingmen	104	2006	7933583	22.29	218125	3487304	5430	57925	35596
Jingmen	104	2007	8506870	24.57	252716	4200794	7690	50572	20050
Jingmen	104	2008	9362921	26.85	282397	5203600	6621	44618	19403
Jingmen	104	2009	11020178	28.62	228681	6000969	6959	42125	21309
Jingmen	104	2010	13415261	31.44	227911	7300700	7177	41168	15351
Jingmen	104	2011	16150285	37.51	346339	9425900	4792	40877	49866
Jingmen	104	2012	19964011	36.5	350520	10852600	4362	37083	64384
Jingmen	104	2013	24908180	38.11	345866	12026100	3825	34602	65330
Jingmen	104	2014	30779063	36.99	405468	13105900	3825	34602	65330
Jingmen	104	2015	37633830	38.6916	473439	13884600	3568	34602	33790
Jingmen	104	2016	44705962	39.4843	509599	15210000	2053	13368	11156
Jingmen	104	2017	52209066	39.69	945983	16641700	1829	9350	8875
Jingmen	104	2018	59534037	40.707	1035028	18478900	1964	8478	8898
Jingmen	104	2019	67103397	41.3504	1095263	20340000	2286	7972	13589
Jingzhou	105	2005	9893556	41.41	266536	3930400	5426	35002	19189
Jingzhou	105	2006	10300845	36.35	292008	4380700	6089	36280	19579
Jingzhou	105	2007	11147665	36.89	398403	5196300	5616	34646	19276
Jingzhou	105	2008	12398154	36.69	421430	6239800	5409	31770	15707
Jingzhou	105	2009	14714767	38.68	251864	7095800	5398	31653	16542
Jingzhou	105	2010	17927556	42.72	279168	8371000	6104	30111	47320
Jingzhou	105	2011	21756640	34.42	303480	10431100	13893	56441	12910
Jingzhou	105	2012	26682773	36.67	459323	11960200	10579	48486	14609
Jingzhou	105	2013	33147837	41.58	397891	13349300	10387	43985	1370
Jingzhou	105	2014	40872256	96.78	421260	14804900	9923	46842	16462
Jingzhou	105	2015	49896026	42.78	405404	15905000	10897	39744	21238
Jingzhou	105	2016	59071668	42.4122	449751	17267500	5167	8990	6199
Jingzhou	105	2017	68107818	40.973	1158361	19221800	4129	8861	6434
Jingzhou	105	2018	76883542	37.7086	1334297	20821800	4580.27	8882.48	4970.74
Jingzhou	105	2019	85948872	37.7372	1451518	25160000	4346.18	10947.6	3671.14
Jingdezhen	106	2005	6327555	15.68	86672	1930985	5142	47372	10571
Jingdezhen	106	2006	6564888	15.81	92934	2247759	5199	50781	8722
Jingdezhen	106	2007	6885788	16.44	125060	2618517	5276	48434	9753
Jingdezhen	106	2008	7998580	16.95	130000	3219756	4328	47611	7723
Jingdezhen	106	2009	9884457	17.06	67965	3640337	4566	43270	8392
Jingdezhen	106	2010	12303020	17.44	184497	4615001	5296	35902	8230
Jingdezhen	106	2011	13909568	19.25	146819	5647106	8448	35666	11744
Jingdezhen	106	2012	15769664	19.26	155911	6282524	8511	27634	11522
Jingdezhen	106	2013	18010123	20.19	163209	6802847	6431	27954	14930
Jingdezhen	106	2014	20615315	20.07	164325	7382137	6852	29352	15578
Jingdezhen	106	2015	23605163	19.5067	174366	7720557	6720	29515	15590
Jingdezhen	106	2016	26975195	19.2414	180311	8401484	3928	15058	35274
Jingdezhen	106	2017	30414048	18.9744	525206	8433733	3532	9806	6553
Jingdezhen	106	2018	33794733	16.5131	577026	8465982	2719	4963	3599
Jingdezhen	106	2019	37343087	14.1605	603417	9260000	1990	5004	4649
Jiujiang	107	2005	14409931	34.85	266145	4289161	7584	102533	26756
Jiujiang	107	2006	15316979	36.4	253057	5062201	6154	93099	23965
Jiujiang	107	2007	16898372	33.71	293799	5925614	6099	89264	21613
Jiujiang	107	2008	18786374	31.96	329914	7005984	6687	83092	17479
Jiujiang	107	2009	22273094	32.54	375792	8313636	6457	72570	18634
Jiujiang	107	2010	26856635	33.95	408977	10320647	8784	66817	23141
Jiujiang	107	2011	31391497	39.41	248239	12564149	9178	88950	35129
Jiujiang	107	2012	36818464	41.92	319184	14201046	10056	92076	33645
Jiujiang	107	2013	43791595	42.48	380300	16017317	11050	93816	34946
Jiujiang	107	2014	52204342	45.44	376700	17799599	10739	79681	52659
Jiujiang	107	2015	62439619	46.8092	422600	19026783	16784	79995	50987
Jiujiang	107	2016	73912257	43.5243	466600	20961347	8561	23955	98257
Jiujiang	107	2017	85329039	44.4135	1775425	2.39816e+07	7904	15858	35730
Jiujiang	107	2018	96415359	39.8627	1976097	27001852	9045	15662	27019
Jiujiang	107	2019	107623415	41.3605	2136534	31210000	8812	12524	17132
Jiuquan	108	2005	5534964	10	36365	1460284	946	7540	2985
Jiuquan	108	2006	5830348	9.68	38680	1732453	955	12400	2699
Jiuquan	108	2007	6275861	9.93	41969	2032500	742	12100	2300
Jiuquan	108	2008	6950080	9.88	59064	2480173	1123	12400	3601
Jiuquan	108	2009	8684915	9.23	51242	3210478	636	13900	3063
Jiuquan	108	2010	11242455	9.57	75610	4050348	733	14500	3208
Jiuquan	108	2011	14327664	10.26	85274	4815458	830	18175	19129
Jiuquan	108	2012	18622909	10.98	96316	5745681	3632	25961	12639
Jiuquan	108	2013	22812607	15	114101	6419382	1043	24435	13007
Jiuquan	108	2014	27845744	14.98	108540	6105496	1537	24851	10095
Jiuquan	108	2015	33352568	14.4744	116700	5447963	947	24584	8385
Jiuquan	108	2016	39223701	14.9184	116712	5779341	509	11949	2532
Jiuquan	108	2017	39678329	12.9377	284800	5.51773e+06	368	6392	4302
Jiuquan	108	2018	40193001	11.7607	368661	5968871	360	4919	4398
Jiuquan	108	2019	41173479	13.2937	563862	6180000	367	2152	3473
Kaifeng	109	2005	6832184	29.29	221613	4080088	3653	22320	23076
Kaifeng	109	2006	7642350	29.35	234371	4752888	3508	22052	17344
Kaifeng	109	2007	8765395	28.31	222368	5554386	3960	18298	17043
Kaifeng	109	2008	10267429	26.44	242719	6893747	3950	10184	16620
Kaifeng	109	2009	12540215	31.49	308429	7787245	5503	27421	37463
Kaifeng	109	2010	15262363	33.1	358825	9271584	5462	28322	36252
Kaifeng	109	2011	18017100	39.11	432561	10724197	9475	46199	26013
Kaifeng	109	2012	21562085	40.91	432600	12070542	9395	44496	23805
Kaifeng	109	2013	26226790	47.67	480758	13635447	8647	42892	21564
Kaifeng	109	2014	31830824	47.3	597249	14920564	8832	42655	30064
Kaifeng	109	2015	38480658	48.9413	677250	16058404	7166	41152	26561
Kaifeng	109	2016	44771069	53.7488	586780	17551002	3215	7042	4981
Kaifeng	109	2017	51946429	52.1432	1044213	18875500	2228	2628	1074
Kaifeng	109	2018	58476496	39.0539	1149334	20022269	1999	1310	808
Kaifeng	109	2019	65228660	37.5188	1197557	23640000	1625	1083	505
Karamay	110	2005	9635629	14.04	305421	3857256	1708	24568	4429
Karamay	110	2006	10586976	14.86	306400	4732562	1527	23793	4344
Karamay	110	2007	12057663	15.95	345000	5151297	1557	23222	3640
Karamay	110	2008	12757831	16.61	370000	6612062	1540	23300	2762
Karamay	110	2009	12983156	15.68	370000	4802909	1406	42777	4593
Karamay	110	2010	13104735	15.76	421710	7113531	1580	34224	6010
Karamay	110	2011	13381837	16.59	420826	8016855	1680	48690	3768
Karamay	110	2012	14240436	18.95	460064	8107054	1739	48126	11855
Karamay	110	2013	15860105	17.11	498220	8531091	4816	41214	5116
Karamay	110	2014	16696659	17.06	522192	8476725	1849	34989	4505
Karamay	110	2015	17284576	17.4713	492206	6294299	1442	25270	5104
Karamay	110	2016	17032841	16.7299	524582	6209989	1529	16222	6119
Karamay	110	2017	17228176	17.6365	632711	7445034	1376	9055	2815
Karamay	110	2018	17731262	17.7222	722461	8981420	1747	5866	2365
Karamay	110	2019	18463411	14.9096	758276	9730000	1636	4799	1657
Kunming	111	2005	37826300	71.56	695713	10615544	4758	89342	12401
Kunming	111	2006	39882023	80.45	658410	12072855	5097	103273	14001
Kunming	111	2007	42875626	87.71	724051	14050473	4708	99308	13298
Kunming	111	2008	46942661	92.75	896966	15116795	4425	93263	10678
Kunming	111	2009	55114250	93.96	1170808	18086467	4111	88337	7504
Kunming	111	2010	66488729	98.96	919188	21203700	4435	94265	7905
Kunming	111	2011	76883647	110.83	919188	25095813	6255	404340	61151
Kunming	111	2012	86560775	119.75	2035210	30111433	5193	113277	58332
Kunming	111	2013	99335033	137.32	1036234	34153115	4808	101669	32132
Kunming	111	2014	112145859	121.61	1027164	37129943	3747	61456	26161
Kunming	111	2015	126514593	132.826	1708750	39680051	3917	74017	24533
Kunming	111	2016	142509560	133.597	2390336	43000780	5359	80083	25188
Kunming	111	2017	157692623	134.799	3071922	48576400	3346	50882	36018
Kunming	111	2018	171571288	133.668	3374433	52068979	3000	48119	38782
Kunming	111	2019	184251068	117.279	3763719	64760000	3204	28011	47185
Laibin	112	2005	3783524	10.63	151056	1700427	29677	261577	113062
Laibin	112	2006	4115738	10.49	167343	2034565	29533	260605	120056
Laibin	112	2007	4575780	10.87	198070	2453424	70962	237139	31546
Laibin	112	2008	5198070	11.17	193810	2715837	69520	217224	25743
Laibin	112	2009	6466504	11.38	390928	2993595	55259	163609	21532
Laibin	112	2010	8414521	11.85	572247	4048883	51252	171282	21091
Laibin	112	2011	10403430	12.22	577957	4862126	10552	106938	18588
Laibin	112	2012	13166137	12.99	533524	5142945	9955	97516	11834
Laibin	112	2013	15114413	14.05	408226	5155700	6556	85054	10487
Laibin	112	2014	16984995	13.5877	411153	5512357	6484	71627	4880
Laibin	112	2015	18855846	13.7925	547943	5576985	6772	60145	2970
Laibin	112	2016	19952163	12.7494	560705	5891105	4155	8342	4030
Laibin	112	2017	21280500	12.5157	873979	6636929	4655	6990	3382
Laibin	112	2018	22906573	12.5321	1249107	6924112	4370	9396	3767
Laibin	112	2019	24646210	12.8516	1335856	6540000	4997	10305	7111
Laiwu	113	2005	8307780	14.06	631471	2563400	1328	69883	28663
Laiwu	113	2006	8758378	14.42	694104	2919800	1393	64945	26024
Laiwu	113	2007	9330535	13.73	731618	3672700	1453	60902	10418
Laiwu	113	2008	10081120	13.87	782335	4557900	1663	59136	11746
[truncated: 2,591 more rows]
